# Supplementary material for: Relating pathogenic loss-of-function mutations in humans to their evolutionary fitness costs
Source: eLife. 2023 Jan 17;12:e83172. doi: 10.7554/eLife.83172 (PMC9937649; doi:10.7554/eLife.83172)
Supplement: Supplementary file 2. [file elife-83172-supp2.txt]

Gene	log10_ci_low	log10_ci_high	log10_map	group	group2	Ensembl_transcript_id
A1BG	-5.66477668	-1.19791949	-1.80594829	Autosome	Autosome	ENST00000263100
A1CF	-4.92140366	-1.40862021	-1.94979851	Autosome	Autosome	ENST00000373995
A2M	-3.78617898	-1.46751155	-2.02450338	Autosome	Autosome	ENST00000318602
A2ML1	-5.78552236	-2.03124975	-2.85996193	Autosome	Autosome	ENST00000299698
A3GALT2	-6.14192683	-2.0043369	-3.24779299	Autosome	Autosome	ENST00000442999
A4GALT	-3.05479009	-0.0028025	-0.82343194	Autosome	Autosome	ENST00000401850
A4GNT	-6.14848488	-2.41240834	-3.82757395	Autosome	Autosome	ENST00000236709
AAAS	-6.11973231	-2.16031371	-3.51192772	Autosome	Autosome	ENST00000209873
AACS	-6.10153742	-2.12528788	-3.4661638	Autosome	Autosome	ENST00000316519
AADAC	-5.54224653	-0.63654705	-1.50015605	Autosome	Autosome	ENST00000232892
AADACL2	-6.18144475	-2.29537474	-3.61649799	Autosome	Autosome	ENST00000356517
AADACL3	-6.20799292	-0.80981956	-1.73283077	Autosome	Autosome	ENST00000359318
AADACL4	-2.92535235	-0.00249305	-0.82834966	Autosome	Autosome	ENST00000376221
AADAT	-1.85676996	-0.56360539	-1.2385871	Autosome	Autosome	ENST00000337664
AAED1	-6.13855345	-2.02607948	-3.45885676	Autosome	Autosome	ENST00000375234
AAGAB	-6.11466503	-2.00012421	-2.97462072	Autosome	Autosome	ENST00000261880
AAK1	-1.01888606	-0.06577832	-0.47495875	Autosome	Autosome	ENST00000409085
AAMDC	-6.18468489	-1.96206562	-3.62900385	Autosome	Autosome	ENST00000526415
AAMP	-1.55936123	-0.32654145	-0.95798573	Autosome	Autosome	ENST00000248450
AANAT	-3.38411432	-0.00643515	-0.83541826	Autosome	Autosome	ENST00000250615
AAR2	-6.18774999	-2.1737733	-3.4590145	Autosome	Autosome	ENST00000373932
AARD	-6.20736766	-2.35101714	-3.86567024	Autosome	Autosome	ENST00000378279
AARS	-2.13449406	-1.43073379	-1.70797268	Autosome	Autosome	ENST00000261772
AARS2	-5.66672394	-1.66715935	-2.38926091	Autosome	Autosome	ENST00000244571
AARSD1	-6.15154604	-2.16565893	-3.20403362	Autosome	Autosome	ENST00000427569
AASDH	-3.38110065	-1.24617826	-1.83139132	Autosome	Autosome	ENST00000205214
AASDHPPT	-4.88906858	-0.49704589	-1.44480589	Autosome	Autosome	ENST00000278618
AASS	-5.93949365	-1.72230834	-2.44325125	Autosome	Autosome	ENST00000393376
AATF	-6.0371477	-2.07678755	-3.26941835	Autosome	Autosome	ENST00000225402
AATK	-2.2585012	-1.23295227	-1.63463369	Autosome	Autosome	ENST00000326724
ABAT	-3.37071909	-1.10090906	-1.67512427	Autosome	Autosome	ENST00000396600
ABCA1	-1.79101215	-1.3149703	-1.5379403	Autosome	Autosome	ENST00000374736
ABCA10	-6.23803241	-3.23256023	-4.76971763	Autosome	Autosome	ENST00000269081
ABCA12	-2.07020009	-1.52244116	-1.75136958	Autosome	Autosome	ENST00000272895
ABCA13	-4.4613338	-1.94101714	-2.80731461	Autosome	Autosome	ENST00000435803
ABCA2	-1.35619671	-0.73277351	-1.07459544	Autosome	Autosome	ENST00000341511
ABCA3	-1.8447393	-1.2634219	-1.52486664	Autosome	Autosome	ENST00000301732
ABCA4	-4.49887475	-1.70560263	-2.64618424	Autosome	Autosome	ENST00000370225
ABCA5	-4.63323472	-1.47157311	-2.13913802	Autosome	Autosome	ENST00000392676
ABCA6	-5.99867603	-2.0172683	-3.25777043	Autosome	Autosome	ENST00000284425
ABCA7	-5.59117156	-1.86894499	-2.7191499	Autosome	Autosome	ENST00000263094
ABCA8	-5.84466795	-1.90977917	-2.74847485	Autosome	Autosome	ENST00000269080
ABCA9	-5.76667088	-2.14840031	-3.13529073	Autosome	Autosome	ENST00000340001
ABCB1	-1.77605085	-1.2043661	-1.47771537	Autosome	Autosome	ENST00000265724
ABCB10	-5.61342791	-1.40555581	-1.98054454	Autosome	Autosome	ENST00000344517
ABCB11	-1.99207448	-1.35183969	-1.62190923	Autosome	Autosome	ENST00000263817
ABCB4	-1.72746228	-1.15184876	-1.43324272	Autosome	Autosome	ENST00000265723
ABCB5	-6.08540917	-2.58441324	-3.53243574	Autosome	Autosome	ENST00000404938
ABCB6	-6.11295647	-2.13825449	-3.42569375	Autosome	Autosome	ENST00000265316
ABCB7	-5.86273822	-2.31520617	-3.16373053	non-par X	X (Other non-PAR)	ENST00000253577
ABCB8	-5.58727655	-1.41728852	-2.11146013	Autosome	Autosome	ENST00000358849
ABCB9	-4.25365545	-1.05641063	-1.68742994	Autosome	Autosome	ENST00000542678
ABCC1	-1.9706179	-1.38284043	-1.63966071	Autosome	Autosome	ENST00000399410
ABCC10	-5.83912852	-1.87940467	-2.7092455	Autosome	Autosome	ENST00000372530
ABCC11	-6.06206218	-2.89198915	-4.82805422	Autosome	Autosome	ENST00000394747
ABCC12	-6.11598815	-2.81172369	-4.63791985	Autosome	Autosome	ENST00000311303
ABCC2	-5.82779021	-1.94113143	-2.85234354	Autosome	Autosome	ENST00000370449
ABCC3	-5.93439037	-1.94201754	-2.73557539	Autosome	Autosome	ENST00000285238
ABCC4	-1.92856599	-1.32530272	-1.60851288	Autosome	Autosome	ENST00000376887
ABCC5	-1.57210024	-1.00044007	-1.31387437	Autosome	Autosome	ENST00000334444
ABCC6	-5.99789562	-2.19764377	-3.45718391	Autosome	Autosome	ENST00000205557
ABCC8	-5.37752644	-1.79353347	-2.52017317	Autosome	Autosome	ENST00000389817
ABCC9	-2.66611245	-1.52047219	-1.89783504	Autosome	Autosome	ENST00000261200
ABCD1	-1.21498057	-0.05832955	-0.49095954	non-par X	X (Other non-PAR)	ENST00000218104
ABCD2	-5.64390607	-1.4395675	-2.01048632	Autosome	Autosome	ENST00000308666
ABCD3	-1.76071847	-1.11938318	-1.43691262	Autosome	Autosome	ENST00000370214
ABCD4	-5.76466572	-1.64574206	-2.23269891	Autosome	Autosome	ENST00000356924
ABCE1	-1.00444625	-0.06447399	-0.48108219	Autosome	Autosome	ENST00000296577
ABCF1	-2.51171567	-1.42219507	-1.81269477	Autosome	Autosome	ENST00000326195
ABCF2	-1.36318167	-0.42150305	-0.94994332	Autosome	Autosome	ENST00000222388
ABCF3	-5.61229497	-1.53444292	-2.20155138	Autosome	Autosome	ENST00000429586
ABCG1	-2.53717245	-1.07618544	-1.59155723	Autosome	Autosome	ENST00000361802
ABCG2	-6.03482817	-2.11516555	-3.27356057	Autosome	Autosome	ENST00000237612
ABCG4	-6.10126103	-2.01485896	-2.81682904	Autosome	Autosome	ENST00000307417
ABCG5	-6.14215532	-2.21637981	-3.33033932	Autosome	Autosome	ENST00000260645
ABCG8	-6.05420463	-2.22358169	-3.59615603	Autosome	Autosome	ENST00000272286
ABHD1	-6.08233815	-2.09848896	-2.97570285	Autosome	Autosome	ENST00000316470
ABHD10	-6.05726339	-1.87580267	-2.71612457	Autosome	Autosome	ENST00000273359
ABHD11	-6.00421773	-1.47769711	-2.05194803	Autosome	Autosome	ENST00000222800
ABHD12	-3.72174025	-1.1472874	-1.7245299	Autosome	Autosome	ENST00000376542
ABHD12B	-6.2014273	-2.8912526	-4.48438481	Autosome	Autosome	ENST00000337334
ABHD13	-1.46918877	-0.09468848	-0.6677813	Autosome	Autosome	ENST00000375898
ABHD14A	-6.11696904	-1.81042284	-2.4670263	Autosome	Autosome	ENST00000273596
ABHD14A-ACY1	-5.86661036	-1.54671788	-2.14065591	Autosome	Autosome	ENST00000463937
ABHD14B	-6.19890042	-2.28832014	-4.58807658	Autosome	Autosome	ENST00000483233
ABHD15	-6.16559488	-2.20256475	-3.51599834	Autosome	Autosome	ENST00000307201
ABHD16A	-1.85380379	-1.08973032	-1.45725037	Autosome	Autosome	ENST00000395952
ABHD16B	-6.20971343	-2.28113684	-3.61377659	Autosome	Autosome	ENST00000369916
ABHD17A	-1.63591381	-0.08107248	-0.76259421	Autosome	Autosome	ENST00000250974
ABHD17B	-1.47070961	-0.09298896	-0.73333799	Autosome	Autosome	ENST00000377041
ABHD17C	-1.71658971	-0.05634018	-0.80472091	Autosome	Autosome	ENST00000258884
ABHD2	-1.2662377	-0.09116892	-0.61419657	Autosome	Autosome	ENST00000352732
ABHD3	-6.18368778	-2.21190291	-3.30228915	Autosome	Autosome	ENST00000289119
ABHD4	-5.673148	-1.49199331	-2.0618973	Autosome	Autosome	ENST00000428304
ABHD5	-4.24599594	-1.14689835	-1.74235217	Autosome	Autosome	ENST00000458276
ABHD6	-6.02474709	-1.65758261	-2.2869455	Autosome	Autosome	ENST00000478253
ABHD8	-1.25892812	-0.0875094	-0.60040491	Autosome	Autosome	ENST00000247706
ABI1	-1.44107148	-0.30008966	-0.89349421	Autosome	Autosome	ENST00000376142
ABI2	-1.87361757	-0.78596676	-1.34457003	Autosome	Autosome	ENST00000261017
ABI3	-5.69017422	-1.14253438	-1.78000707	Autosome	Autosome	ENST00000225941
ABI3BP	-4.84633448	-1.42320048	-2.0964125	Autosome	Autosome	ENST00000284322
ABL1	-0.95870793	-0.06274853	-0.48163198	Autosome	Autosome	ENST00000372348
ABL2	-6.00579093	-2.03750801	-3.03056196	Autosome	Autosome	ENST00000502732
ABLIM1	-1.46129065	-0.60529134	-1.05624763	Autosome	Autosome	ENST00000277895
ABLIM2	-1.77028276	-1.04917224	-1.40935309	Autosome	Autosome	ENST00000447017
ABLIM3	-2.2320529	-1.42393406	-1.71940251	Autosome	Autosome	ENST00000506113
ABR	-1.79951496	-1.01630913	-1.40213051	Autosome	Autosome	ENST00000302538
ABRA	-4.51883787	-0.68811073	-1.5083768	Autosome	Autosome	ENST00000311955
ABRACL	-5.36449157	-0.00769538	-0.93399522	Autosome	Autosome	ENST00000367660
ABT1	-5.54224094	-0.36566883	-1.35590636	Autosome	Autosome	ENST00000274849
ABTB1	-6.11671531	-2.6818642	-3.76453556	Autosome	Autosome	ENST00000232744
ABTB2	-1.71421383	-0.9245046	-1.32833719	Autosome	Autosome	ENST00000435224
AC002310.13	-6.24542471	-2.30061189	-4.43780162	Autosome	Autosome	ENST00000568114
AC002553.1	-6.09752397	-0.25644025	-1.18312943	Autosome	Autosome	ENST00000442828
AC003002.4	-5.84923783	-0.12279395	-1.04289153	Autosome	Autosome	ENST00000597658
AC003002.6	-5.61134931	-0.03551274	-0.9905247	Autosome	Autosome	ENST00000596400
AC003006.7	-5.88611871	-0.1345719	-1.09811273	Autosome	Autosome	ENST00000594684
AC003043.1	-6.22331474	-0.40594713	-1.68630945	Autosome	Autosome	ENST00000597382
AC004076.7	-6.19232479	-0.33868517	-1.22525583	Autosome	Autosome	ENST00000597410
AC004381.6	-5.97940107	-1.83743314	-2.51663371	Autosome	Autosome	ENST00000261377
AC005003.1	-6.14708005	-0.30484744	-1.19198426	Autosome	Autosome	ENST00000504184
AC005358.1	-1.10839295	-0.07509989	-0.54773376	Autosome	Autosome	ENST00000609971
AC005481.5	-6.16459802	-0.30365754	-1.23642869	Autosome	Autosome	ENST00000409610
AC005493.1	-6.20696301	-0.35642539	-1.44142139	Autosome	Autosome	ENST00000399077
AC005544.1	-6.18781142	-0.31478779	-1.24733395	Autosome	Autosome	ENST00000375684
AC005549.3	-6.25578484	-0.41744625	-1.5713125	Autosome	Autosome	ENST00000601918
AC005609.1	-6.15572508	-1.268412	-2.18442594	Autosome	Autosome	ENST00000502505
AC006435.1	-6.22720928	-2.4107813	-4.09018733	Autosome	Autosome	ENST00000609667
AC006486.1	-6.16300875	-0.29237442	-1.18218767	Autosome	Autosome	ENST00000378108
AC006486.9	-1.87278836	-0.0351657	-0.79387625	Autosome	Autosome	ENST00000594664
AC006538.4	-6.11588947	-0.27024203	-1.20926571	Autosome	Autosome	ENST00000586572
AC006946.15	-3.95557097	-0.00718707	-0.8874361	Autosome	Autosome	ENST00000441544
AC007040.11	-6.18319606	-2.23265383	-3.42115157	Autosome	Autosome	ENST00000606025
AC007204.1	-6.21308108	-1.89964512	-3.27630435	Autosome	Autosome	ENST00000595282
AC007956.1	-6.19199049	-1.43489154	-2.4773167	Autosome	Autosome	ENST00000338772
AC009041.2	-6.23058637	-0.39163112	-4.56190102	Autosome	Autosome	ENST00000601510
AC009065.1	-6.22100527	-2.49900422	-4.37048149	Autosome	Autosome	ENST00000454671
AC009802.1	-6.225169	-0.37602912	-1.69025566	Autosome	Autosome	ENST00000599868
AC010336.1	-6.22959345	-2.40238363	-3.66085886	Autosome	Autosome	ENST00000539278
AC011308.1	-6.19871315	-0.34797537	-1.38600949	Autosome	Autosome	ENST00000601086
AC011530.4	-6.2227344	-2.37163243	-4.62823509	Autosome	Autosome	ENST00000596586
AC011997.1	-6.13505072	-1.79683562	-3.98546043	Autosome	Autosome	ENST00000409845
AC013468.1	-6.20928916	-0.37046476	-1.61868044	Autosome	Autosome	ENST00000424876
AC015989.1	-6.21171911	-0.37320218	-1.80322432	Autosome	Autosome	ENST00000400312
AC017028.1	-5.85725881	-0.12841382	-1.04259121	Autosome	Autosome	ENST00000396489
AC018867.1	-6.21778898	-0.3769279	-1.54793548	Autosome	Autosome	ENST00000396985
AC018867.2	-6.17133959	-0.34763532	-1.35859621	Autosome	Autosome	ENST00000595956
AC019206.1	-6.04789393	-0.52729402	-3.02005581	Autosome	Autosome	ENST00000599032
AC022400.2	-6.24208157	-0.43791713	-4.51811621	Autosome	Autosome	ENST00000595757
AC022532.1	-6.09300712	-0.63130669	-1.5398117	Autosome	Autosome	ENST00000420338
AC024592.12	-5.47429432	-0.01742647	-0.95805948	Autosome	Autosome	ENST00000586349
AC026202.1	-6.16694766	-1.43241742	-3.49373775	Autosome	Autosome	ENST00000600805
AC026407.1	-6.18787656	-2.08981676	-4.02282194	Autosome	Autosome	ENST00000599823
AC027763.2	-6.02487341	-0.22224759	-1.12096105	Autosome	Autosome	ENST00000575889
AC037459.4	-5.91228754	-1.25719857	-1.85685988	Autosome	Autosome	ENST00000450780
AC068533.7	-6.1198269	-1.98914209	-3.32445295	Autosome	Autosome	ENST00000450043
AC069368.3	-5.80873182	-1.41993035	-1.97990703	Autosome	Autosome	ENST00000437723
AC073063.1	-6.19990306	-0.35957594	-1.43736501	Autosome	Autosome	ENST00000398089
AC073569.1	-6.2456328	-0.41507547	-4.83760003	Autosome	Autosome	ENST00000598624
AC073610.5	-5.74900283	-0.07850438	-1.02595213	Autosome	Autosome	ENST00000537495
AC087645.1	-5.43461601	-0.0012802	-0.90203417	Autosome	Autosome	ENST00000600484
AC090427.1	-6.04010246	-0.51211341	-2.69286503	Autosome	Autosome	ENST00000596056
AC093157.1	-6.15306209	-0.3114274	-1.21421248	Autosome	Autosome	ENST00000593496
AC103809.2	-5.97013374	-0.18419474	-1.18198347	Autosome	Autosome	ENST00000599136
AC104534.3	-1.42362965	-0.09629705	-0.73287493	Autosome	Autosome	ENST00000594769
AC110615.1	-6.09154746	-0.2620896	-1.15419661	Autosome	Autosome	ENST00000599764
AC112205.1	-6.2149353	-0.37077962	-1.69562683	Autosome	Autosome	ENST00000599797
AC114494.1	-6.20033849	-0.3186408	-1.28473257	Autosome	Autosome	ENST00000596131
AC120194.1	-6.24756021	-0.40523684	-1.94508577	Autosome	Autosome	ENST00000391684
AC121757.1	-6.14204594	-0.29357515	-1.18985056	Autosome	Autosome	ENST00000594763
AC135048.1	-6.10862922	-0.25676047	-1.19105163	Autosome	Autosome	ENST00000602217
AC136604.1	-6.24835816	-0.39090891	-1.48186084	Autosome	Autosome	ENST00000425471
ACAA1	-5.91819618	-1.69321872	-2.31690587	Autosome	Autosome	ENST00000333167
ACAA2	-6.00400207	-1.66715171	-2.26084408	Autosome	Autosome	ENST00000285093
ACACA	-1.28325785	-0.77046069	-1.0560741	Autosome	Autosome	ENST00000353139
ACACB	-4.25098539	-1.69992503	-2.54012403	Autosome	Autosome	ENST00000338432
ACAD10	-5.93674049	-1.94544689	-2.92974965	Autosome	Autosome	ENST00000455480
ACAD11	-6.07771422	-2.80487061	-3.91024207	Autosome	Autosome	ENST00000264990
ACAD8	-6.1077217	-2.13111182	-3.18411211	Autosome	Autosome	ENST00000281182
ACAD9	-5.68292185	-1.50570796	-2.08211296	Autosome	Autosome	ENST00000308982
ACADL	-6.19072012	-2.24424486	-3.5512823	Autosome	Autosome	ENST00000233710
ACADM	-5.7942949	-1.51640462	-2.09191086	Autosome	Autosome	ENST00000420607
ACADS	-6.03534982	-1.72945026	-2.56349515	Autosome	Autosome	ENST00000242592
ACADSB	-6.06009803	-2.08217677	-3.38684842	Autosome	Autosome	ENST00000358776
ACADVL	-3.29570574	-1.14393164	-1.76111581	Autosome	Autosome	ENST00000543245
ACAN	-1.05354021	-0.18806033	-0.60497863	Autosome	Autosome	ENST00000439576
ACAP1	-1.87475506	-1.09623691	-1.46143902	Autosome	Autosome	ENST00000158762
ACAP2	-1.54960979	-0.82879873	-1.20895853	Autosome	Autosome	ENST00000326793
ACAP3	-2.06677317	-1.15316589	-1.55138053	Autosome	Autosome	ENST00000354700
ACAT1	-5.95557569	-1.60421551	-2.18060376	Autosome	Autosome	ENST00000265838
ACAT2	-6.13468615	-2.00477947	-3.44199921	Autosome	Autosome	ENST00000367048
ACBD3	-1.90159306	-0.99508181	-1.41575043	Autosome	Autosome	ENST00000366812
ACBD4	-6.03848326	-1.80484264	-2.5604379	Autosome	Autosome	ENST00000431281
ACBD5	-6.06699564	-1.97850443	-2.73210629	Autosome	Autosome	ENST00000396271
ACBD6	-6.01945879	-1.60878418	-2.24431393	Autosome	Autosome	ENST00000367595
ACBD7	-6.21360562	-2.38330304	-4.48515516	Autosome	Autosome	ENST00000356189
ACCS	-6.12947229	-2.0442925	-2.83723291	Autosome	Autosome	ENST00000263776
ACCSL	-6.20973273	-2.31374655	-3.74265344	Autosome	Autosome	ENST00000378832
ACD	-6.15530545	-2.2044616	-3.30433022	Autosome	Autosome	ENST00000393919
ACE	-5.78311212	-1.79857927	-2.65576266	Autosome	Autosome	ENST00000290866
ACE2	-1.26658595	-0.20514624	-0.7621018	non-par X	X (Other non-PAR)	ENST00000427411
ACER1	-6.1453235	-1.95585716	-3.84873042	Autosome	Autosome	ENST00000301452
ACER2	-3.03356273	-0.39938674	-1.36111198	Autosome	Autosome	ENST00000340967
ACER3	-4.44968485	-0.86616549	-1.59349325	Autosome	Autosome	ENST00000532485
ACHE	-1.41715082	-0.30362321	-0.83780941	Autosome	Autosome	ENST00000302913
ACIN1	-1.27203809	-0.56290326	-0.94613674	Autosome	Autosome	ENST00000262710
ACKR2	-6.14592293	-1.74123816	-3.03022131	Autosome	Autosome	ENST00000422265
ACKR3	-2.13722993	-0.00776711	-0.79920202	Autosome	Autosome	ENST00000272928
ACKR4	-6.16354412	-2.15553169	-3.39399571	Autosome	Autosome	ENST00000249887
ACLY	-1.72436494	-1.12975868	-1.41616726	Autosome	Autosome	ENST00000352035
ACMSD	-5.71488166	-1.27542566	-2.00532445	Autosome	Autosome	ENST00000356140
ACN9	-6.17916712	-1.86089954	-3.04689094	Autosome	Autosome	ENST00000432641
ACO1	-5.99952484	-2.00354601	-2.93609124	Autosome	Autosome	ENST00000309951
ACO2	-1.7138486	-0.83780459	-1.29699986	Autosome	Autosome	ENST00000216254
ACOT11	-6.12360435	-2.20360912	-3.47336546	Autosome	Autosome	ENST00000371316
ACOT12	-6.01852453	-2.04111547	-3.31447634	Autosome	Autosome	ENST00000307624
ACOT13	-6.17049695	-1.88370592	-3.10830524	Autosome	Autosome	ENST00000230048
ACOT2	-6.15188217	-1.84513814	-2.77044974	Autosome	Autosome	ENST00000238651
ACOT4	-6.21280489	-2.35727943	-3.53048224	Autosome	Autosome	ENST00000326303
ACOT6	-6.19591496	-1.72393401	-2.6506007	Autosome	Autosome	ENST00000381139
ACOT7	-1.33189091	-0.09581926	-0.68363074	Autosome	Autosome	ENST00000377855
ACOT8	-6.20315659	-2.30067378	-3.48805711	Autosome	Autosome	ENST00000217455
ACOT9	-5.93556156	-1.9709094	-2.82238375	non-par X	X (Other non-PAR)	ENST00000379303
ACOX1	-1.90329575	-1.05924113	-1.46993885	Autosome	Autosome	ENST00000293217
ACOX2	-6.02983177	-1.89534584	-2.56052807	Autosome	Autosome	ENST00000302819
ACOX3	-6.15731258	-2.14623998	-3.84323223	Autosome	Autosome	ENST00000356406
ACOXL	-6.07375311	-2.22748649	-3.42827697	Autosome	Autosome	ENST00000439055
ACP1	-5.81522835	-0.73139783	-1.55584443	Autosome	Autosome	ENST00000272067
ACP2	-5.67853805	-1.36389379	-1.93597603	Autosome	Autosome	ENST00000256997
ACP5	-1.47872761	-0.09501789	-0.67378667	Autosome	Autosome	ENST00000592828
ACP6	-5.89959247	-1.46202782	-2.04876464	Autosome	Autosome	ENST00000369238
ACPL2	-5.52448477	-0.97360823	-1.66706157	Autosome	Autosome	ENST00000286353
ACPP	-6.19603982	-2.24870406	-3.38044753	Autosome	Autosome	ENST00000351273
ACPT	-6.11489469	-1.96313234	-3.17659684	Autosome	Autosome	ENST00000270593
ACR	-6.09532151	-1.6860671	-2.33786993	Autosome	Autosome	ENST00000216139
ACRBP	-4.83098166	-1.29511652	-1.8567364	Autosome	Autosome	ENST00000229243
ACRC	-1.94312319	-0.48447602	-1.20172804	non-par X	X (Other non-PAR)	ENST00000373695
ACRV1	-6.22047295	-2.27089672	-3.46100908	Autosome	Autosome	ENST00000533904
ACSBG1	-4.15728487	-1.24551478	-1.7984684	Autosome	Autosome	ENST00000258873
ACSBG2	-5.53406927	-1.26097321	-1.96618346	Autosome	Autosome	ENST00000586696
ACSF2	-6.09217628	-2.14058029	-3.65671888	Autosome	Autosome	ENST00000300441
ACSF3	-6.203511	-2.33816596	-3.54985066	Autosome	Autosome	ENST00000317447
ACSL1	-1.60613258	-0.85726105	-1.24811389	Autosome	Autosome	ENST00000515030
ACSL3	-1.94888781	-1.11775325	-1.49293946	Autosome	Autosome	ENST00000357430
ACSL4	-1.50016798	-0.42455897	-1.02806996	non-par X	X (Other non-PAR)	ENST00000340800
ACSL5	-5.75596409	-1.61082805	-2.18234615	Autosome	Autosome	ENST00000356116
ACSL6	-2.59291043	-1.34718056	-1.75697357	Autosome	Autosome	ENST00000379264
ACSM1	-6.03404631	-2.05989041	-3.25941297	Autosome	Autosome	ENST00000307493
ACSM2A	-6.1389957	-2.47508372	-3.86650494	Autosome	Autosome	ENST00000573854
ACSM2B	-6.17624106	-2.3114091	-3.38977159	Autosome	Autosome	ENST00000329697
ACSM3	-6.11219612	-2.39004535	-3.71271187	Autosome	Autosome	ENST00000289416
ACSM4	-6.2645669	-3.28764995	-5.48272053	Autosome	Autosome	ENST00000399422
ACSM5	-6.11453567	-2.15651447	-3.16800878	Autosome	Autosome	ENST00000331849
ACSS1	-5.8577834	-1.66833988	-2.25505469	Autosome	Autosome	ENST00000323482
ACSS2	-5.7795924	-1.67090446	-2.23902798	Autosome	Autosome	ENST00000253382
ACSS3	-6.11882512	-2.1120955	-3.37040728	Autosome	Autosome	ENST00000548058
ACTA1	-6.17112345	-2.11996627	-3.47263885	Autosome	Autosome	ENST00000366684
ACTA2	-1.30014186	-0.09102419	-0.61223433	Autosome	Autosome	ENST00000458208
ACTB	-1.55947176	-0.08695828	-0.73562586	Autosome	Autosome	ENST00000331789
ACTBL2	-6.23776885	-2.38480373	-3.87089564	Autosome	Autosome	ENST00000423391
ACTC1	-2.94089229	-0.14909681	-1.20745919	Autosome	Autosome	ENST00000290378
ACTG1	-5.92166088	-1.25302843	-1.85956267	Autosome	Autosome	ENST00000575842
ACTG2	-2.1119572	-0.51962142	-1.31515084	Autosome	Autosome	ENST00000409624
ACTL10	-5.7447071	-0.08495114	-1.01978722	Autosome	Autosome	ENST00000330271
ACTL6A	-1.21715416	-0.09020307	-0.54618118	Autosome	Autosome	ENST00000429709
ACTL6B	-1.83471809	-0.88699868	-1.35197059	Autosome	Autosome	ENST00000160382
ACTL7A	-5.83716892	-1.28377811	-1.87864561	Autosome	Autosome	ENST00000333999
ACTL7B	-6.13673393	-1.68054314	-2.53557843	Autosome	Autosome	ENST00000374667
ACTL8	-6.19470202	-0.78153693	-1.71629954	Autosome	Autosome	ENST00000375406
ACTL9	-2.54825001	-0.00627019	-0.81181726	Autosome	Autosome	ENST00000324436
ACTN1	-1.24711887	-0.36498172	-0.82157612	Autosome	Autosome	ENST00000394419
ACTN2	-1.82097397	-1.07141933	-1.42765391	Autosome	Autosome	ENST00000366578
ACTN4	-0.98144198	-0.05998433	-0.43839627	Autosome	Autosome	ENST00000252699
ACTR10	-5.90231045	-1.61379456	-2.22531247	Autosome	Autosome	ENST00000254286
ACTR1A	-1.1196563	-0.07850257	-0.47328115	Autosome	Autosome	ENST00000369905
ACTR1B	-2.48855676	-1.07976977	-1.59540422	Autosome	Autosome	ENST00000289228
ACTR2	-1.11024808	-0.07504479	-0.44716621	Autosome	Autosome	ENST00000377982
ACTR3	-1.17764552	-0.08425885	-0.52843712	Autosome	Autosome	ENST00000263238
ACTR3B	-1.1718493	-0.08382319	-0.50609139	Autosome	Autosome	ENST00000256001
ACTR3C	-6.29287126	-3.43150989	-4.87104015	Autosome	Autosome	ENST00000539352
ACTR5	-6.10582462	-2.0594625	-2.89132882	Autosome	Autosome	ENST00000243903
ACTR6	-6.07344301	-1.78850813	-2.56382646	Autosome	Autosome	ENST00000188312
ACTR8	-5.75589588	-1.68903122	-2.27846307	Autosome	Autosome	ENST00000335754
ACTRT1	-3.99501152	-0.00608429	-0.67404638	non-par X	X (Other non-PAR)	ENST00000371124
ACTRT2	-6.09499007	-1.53793307	-2.59021176	Autosome	Autosome	ENST00000378404
ACTRT3	-6.02058571	-1.26740344	-1.90735415	Autosome	Autosome	ENST00000330368
ACVR1	-1.39518835	-0.2919886	-0.88590634	Autosome	Autosome	ENST00000263640
ACVR1B	-1.09035619	-0.07520258	-0.51983819	Autosome	Autosome	ENST00000541224
ACVR1C	-6.12078444	-2.14707114	-3.46008806	Autosome	Autosome	ENST00000243349
ACVR2A	-1.15353594	-0.08310322	-0.49115415	Autosome	Autosome	ENST00000241416
ACVR2B	-1.71811101	-0.73099297	-1.24715308	Autosome	Autosome	ENST00000352511
ACVRL1	-5.78572457	-1.42752371	-1.99434526	Autosome	Autosome	ENST00000388922
ACY1	-5.70244741	-1.33269319	-1.91460867	Autosome	Autosome	ENST00000404366
ACY3	-6.00603454	-1.37964792	-1.96678324	Autosome	Autosome	ENST00000255082
ACYP1	-5.72806753	-0.07503231	-1.01463342	Autosome	Autosome	ENST00000238618
ACYP2	-6.15715761	-1.95228241	-3.25651756	Autosome	Autosome	ENST00000394666
ADA	-6.15926751	-2.15730989	-3.02484921	Autosome	Autosome	ENST00000372874
ADAD1	-1.8179797	-0.75451671	-1.32367858	Autosome	Autosome	ENST00000296513
ADAD2	-5.36707945	-1.23209139	-1.832199	Autosome	Autosome	ENST00000268624
ADAL	-4.3660616	-0.45627191	-1.41762678	Autosome	Autosome	ENST00000428046
ADAM10	-1.01362907	-0.06366586	-0.43713873	Autosome	Autosome	ENST00000260408
ADAM11	-1.95176973	-1.19442034	-1.53379424	Autosome	Autosome	ENST00000200557
ADAM12	-4.17133834	-1.42156342	-1.92239996	Autosome	Autosome	ENST00000368679
ADAM15	-5.84294779	-1.79435562	-2.47879504	Autosome	Autosome	ENST00000356955
ADAM17	-1.56204646	-0.66697973	-1.14081983	Autosome	Autosome	ENST00000310823
ADAM18	-6.06879381	-2.30016123	-3.27280675	Autosome	Autosome	ENST00000265707
ADAM19	-4.95692415	-1.36069159	-2.02973018	Autosome	Autosome	ENST00000257527
ADAM2	-6.12213414	-2.62742363	-3.5900915	Autosome	Autosome	ENST00000265708
ADAM21	-6.20234803	-2.29977041	-3.65656875	Autosome	Autosome	ENST00000603540
ADAM22	-1.80659559	-1.17001881	-1.47750367	Autosome	Autosome	ENST00000265727
ADAM23	-1.52459996	-0.73715604	-1.14337483	Autosome	Autosome	ENST00000264377
ADAM28	-6.14215107	-2.18805989	-3.67572487	Autosome	Autosome	ENST00000265769
ADAM32	-6.11390306	-2.16069413	-3.67722687	Autosome	Autosome	ENST00000379907
ADAM33	-6.11447815	-2.15047121	-3.36093825	Autosome	Autosome	ENST00000356518
ADAM7	-6.12010181	-2.14479446	-3.07892536	Autosome	Autosome	ENST00000175238
ADAM8	-6.03629427	-2.04145251	-3.39535286	Autosome	Autosome	ENST00000445355
ADAM9	-1.6109662	-0.86150296	-1.26040095	Autosome	Autosome	ENST00000487273
ADAMDEC1	-6.11228892	-2.08265017	-2.83820743	Autosome	Autosome	ENST00000256412
ADAMTS1	-1.5768738	-0.66773048	-1.15583429	Autosome	Autosome	ENST00000284984
ADAMTS10	-0.88547186	-0.05394494	-0.39309294	Autosome	Autosome	ENST00000270328
ADAMTS12	-4.72310896	-1.45018488	-2.11416683	Autosome	Autosome	ENST00000504830
ADAMTS13	-2.16906763	-1.37695188	-1.70439447	Autosome	Autosome	ENST00000371929
ADAMTS14	-5.93489527	-1.93240295	-2.82616337	Autosome	Autosome	ENST00000373208
ADAMTS15	-5.78290559	-1.56588847	-2.16214238	Autosome	Autosome	ENST00000299164
ADAMTS16	-1.82215999	-1.20648188	-1.50898269	Autosome	Autosome	ENST00000274181
ADAMTS17	-4.59372936	-1.57132104	-2.10499439	Autosome	Autosome	ENST00000268070
ADAMTS18	-5.39837136	-1.77298531	-2.75895662	Autosome	Autosome	ENST00000282849
ADAMTS19	-2.1145761	-1.37296123	-1.67806812	Autosome	Autosome	ENST00000274487
ADAMTS2	-2.71049657	-1.35588722	-1.80777977	Autosome	Autosome	ENST00000251582
ADAMTS20	-4.85998673	-1.69734603	-2.67340915	Autosome	Autosome	ENST00000389420
ADAMTS3	-2.25817848	-1.42733109	-1.75073055	Autosome	Autosome	ENST00000286657
ADAMTS4	-5.89899065	-1.5994814	-2.30472864	Autosome	Autosome	ENST00000367996
ADAMTS5	-3.67458071	-1.19434098	-1.75058685	Autosome	Autosome	ENST00000284987
ADAMTS6	-1.59538109	-0.94681975	-1.29596326	Autosome	Autosome	ENST00000381055
ADAMTS7	-2.61113735	-1.53913107	-1.85741177	Autosome	Autosome	ENST00000388820
ADAMTS8	-6.17735227	-2.25565506	-3.46833401	Autosome	Autosome	ENST00000257359
ADAMTS9	-1.68164794	-1.25848783	-1.47370328	Autosome	Autosome	ENST00000498707
ADAMTSL1	-1.8134082	-1.25445772	-1.51060327	Autosome	Autosome	ENST00000380548
ADAMTSL2	-5.43231649	-1.07937029	-1.72383888	Autosome	Autosome	ENST00000354484
ADAMTSL3	-2.08944183	-1.50499061	-1.73085076	Autosome	Autosome	ENST00000286744
ADAMTSL4	-5.75383728	-1.65125718	-2.35734353	Autosome	Autosome	ENST00000271643
ADAMTSL5	-6.14099086	-2.04470823	-3.17825329	Autosome	Autosome	ENST00000330475
ADAP1	-1.96789044	-0.91723435	-1.41635555	Autosome	Autosome	ENST00000265846
ADAP2	-6.0537102	-2.04600317	-3.54053572	Autosome	Autosome	ENST00000330889
ADAR	-1.83979481	-1.14232622	-1.47928808	Autosome	Autosome	ENST00000368474
ADARB1	-1.56718667	-0.33402369	-0.97690057	Autosome	Autosome	ENST00000539173
ADARB2	-1.51570892	-0.33006854	-0.95027559	Autosome	Autosome	ENST00000381312
ADAT1	-6.1965262	-2.32668266	-3.57178258	Autosome	Autosome	ENST00000307921
ADAT2	-6.14558611	-2.0229603	-3.4832277	Autosome	Autosome	ENST00000237283
ADAT3	-6.22772689	-2.33240018	-4.48652368	Autosome	Autosome	ENST00000329478
ADC	-5.44697845	-1.24645899	-1.82852911	Autosome	Autosome	ENST00000294517
ADCK1	-6.12603038	-2.11481507	-3.04579847	Autosome	Autosome	ENST00000238561
ADCK2	-6.15833381	-2.62279099	-3.66722672	Autosome	Autosome	ENST00000072869
ADCK3	-6.0525387	-1.92696551	-2.64972099	Autosome	Autosome	ENST00000366779
ADCK4	-5.9877911	-1.76791506	-2.52637288	Autosome	Autosome	ENST00000324464
ADCK5	-2.15167684	-0.93103355	-1.47111063	Autosome	Autosome	ENST00000308860
ADCY1	-1.31187693	-0.39731701	-0.90559795	Autosome	Autosome	ENST00000297323
ADCY10	-5.59072268	-1.77328413	-2.64274573	Autosome	Autosome	ENST00000367851
ADCY2	-1.52249	-0.73686518	-1.17644825	Autosome	Autosome	ENST00000338316
ADCY3	-2.0874914	-1.36483571	-1.64895675	Autosome	Autosome	ENST00000260600
ADCY4	-5.96775767	-1.95312575	-2.99242674	Autosome	Autosome	ENST00000310677
ADCY5	-0.93306024	-0.05710349	-0.39803325	Autosome	Autosome	ENST00000462833
ADCY6	-1.74733271	-1.00178523	-1.37940453	Autosome	Autosome	ENST00000307885
ADCY7	-6.13732807	-2.22235821	-3.25654201	Autosome	Autosome	ENST00000394697
ADCY8	-5.42364352	-1.61259777	-2.15641874	Autosome	Autosome	ENST00000286355
ADCY9	-1.20047172	-0.23337013	-0.72036993	Autosome	Autosome	ENST00000294016
ADCYAP1	-5.0730332	-0.00677075	-0.89321089	Autosome	Autosome	ENST00000579794
ADCYAP1R1	-4.19643804	-1.1663832	-1.81516115	Autosome	Autosome	ENST00000396211
ADD1	-6.03227254	-1.88906111	-2.78076821	Autosome	Autosome	ENST00000264758
ADD2	-1.49470682	-0.62507452	-1.09336126	Autosome	Autosome	ENST00000264436
ADD3	-1.41047415	-0.44260842	-0.9404135	Autosome	Autosome	ENST00000356080
ADGB	-5.55623184	-1.69288546	-2.46265492	Autosome	Autosome	ENST00000397944
ADH1A	-6.10619955	-2.07201568	-3.45673799	Autosome	Autosome	ENST00000209668
ADH1B	-6.1825645	-2.28699924	-3.96888391	Autosome	Autosome	ENST00000305046
ADH4	-5.93138888	-1.28490598	-1.88375393	Autosome	Autosome	ENST00000265512
ADH5	-6.15714514	-2.17059078	-3.15909354	Autosome	Autosome	ENST00000296412
ADH6	-6.07267792	-2.03591598	-3.51688151	Autosome	Autosome	ENST00000394899
ADH7	-6.12821588	-1.85542215	-2.8390869	Autosome	Autosome	ENST00000476959
ADHFE1	-6.00647828	-1.73498075	-2.40476115	Autosome	Autosome	ENST00000396623
ADI1	-6.19899169	-2.2694198	-3.81543166	Autosome	Autosome	ENST00000327435
ADIPOQ	-5.25918557	-0.30022453	-1.30182028	Autosome	Autosome	ENST00000412955
ADIPOR1	-1.79919985	-0.33587159	-1.08760631	Autosome	Autosome	ENST00000340990
ADIPOR2	-1.64774412	-0.34416803	-1.07167151	Autosome	Autosome	ENST00000357103
ADIRF	-6.00557415	-0.20709097	-1.11742279	Autosome	Autosome	ENST00000372013
ADK	-6.01760943	-1.68924363	-2.29951251	Autosome	Autosome	ENST00000286621
ADM	-6.08296213	-1.09764774	-1.84656603	Autosome	Autosome	ENST00000528655
ADM2	-6.22957226	-2.30751024	-3.86476337	Autosome	Autosome	ENST00000395738
ADM5	-6.16467893	-0.32349619	-1.28752746	Autosome	Autosome	ENST00000420022
ADNP	-0.97830904	-0.06204496	-0.45274687	Autosome	Autosome	ENST00000396029
ADNP2	-1.81508195	-0.88137079	-1.35205306	Autosome	Autosome	ENST00000262198
ADO	-5.35654581	-0.00380178	-0.94831259	Autosome	Autosome	ENST00000373783
ADORA1	-5.77741105	-0.44505575	-1.40830908	Autosome	Autosome	ENST00000367236
ADORA2A	-1.45018576	-0.09688266	-0.68532295	Autosome	Autosome	ENST00000337539
ADORA2B	-6.19476507	-2.29577208	-3.6484557	Autosome	Autosome	ENST00000304222
ADORA3	-6.20036797	-2.27995355	-3.87824559	Autosome	Autosome	ENST00000369716
ADPGK	-4.56422132	-0.85437521	-1.59295168	Autosome	Autosome	ENST00000311669
ADPRH	-6.18588517	-2.57175018	-4.03805638	Autosome	Autosome	ENST00000478399
ADPRHL1	-6.20069612	-2.30607156	-3.80621205	Autosome	Autosome	ENST00000375418
ADPRHL2	-6.0963277	-1.65426794	-2.52388541	Autosome	Autosome	ENST00000373178
ADPRM	-2.71997607	-0.16406358	-1.19982076	Autosome	Autosome	ENST00000379774
ADRA1A	-6.20027874	-2.28182904	-3.83810339	Autosome	Autosome	ENST00000380586
ADRA1B	-6.10448985	-1.56562234	-2.223951	Autosome	Autosome	ENST00000306675
ADRA1D	-5.6496483	-0.67509663	-1.5302117	Autosome	Autosome	ENST00000379453
ADRA2A	-6.17668345	-1.93637103	-3.31105502	Autosome	Autosome	ENST00000280155
ADRA2B	-6.09574416	-1.88303769	-3.08789756	Autosome	Autosome	ENST00000409345
ADRA2C	-6.01327232	-1.26608679	-1.91638618	Autosome	Autosome	ENST00000330055
ADRB1	-6.09065239	-1.54317411	-2.18406872	Autosome	Autosome	ENST00000369295
ADRB2	-4.6908949	-0.22141013	-1.2555811	Autosome	Autosome	ENST00000305988
ADRB3	-2.57646748	-0.00365707	-0.84767859	Autosome	Autosome	ENST00000345060
ADRBK1	-1.22137568	-0.23815613	-0.73578802	Autosome	Autosome	ENST00000308595
ADRBK2	-1.70030539	-0.91528747	-1.30937277	Autosome	Autosome	ENST00000324198
ADRM1	-1.43110412	-0.09359692	-0.71044274	Autosome	Autosome	ENST00000253003
ADSL	-5.53604653	-1.47419802	-2.03112708	Autosome	Autosome	ENST00000216194
ADSS	-1.46911303	-0.30816513	-0.89166914	Autosome	Autosome	ENST00000366535
ADSSL1	-6.10185079	-2.14925327	-3.40582532	Autosome	Autosome	ENST00000332972
ADTRP	-6.0758401	-2.00182759	-3.9021814	Autosome	Autosome	ENST00000229583
AEBP1	-2.14753763	-1.41822034	-1.69340256	Autosome	Autosome	ENST00000223357
AEBP2	-1.23243281	-0.08799181	-0.64591833	Autosome	Autosome	ENST00000398864
AEN	-6.19981163	-2.30038892	-3.6869527	Autosome	Autosome	ENST00000332810
AF196779.12	-1.37470814	-0.05722864	-0.58520731	non-par X	X (Other non-PAR)	ENST00000376358
AFAP1	-5.81985375	-1.56112214	-2.27112357	Autosome	Autosome	ENST00000420658
AFAP1L1	-6.07206953	-2.06965403	-3.2142069	Autosome	Autosome	ENST00000296721
AFAP1L2	-5.30340106	-1.45848003	-2.00760811	Autosome	Autosome	ENST00000304129
AFF1	-1.51150095	-0.72485776	-1.12514348	Autosome	Autosome	ENST00000395146
AFF2	-1.35229487	-0.35455969	-0.90079703	non-par X	X (Other non-PAR)	ENST00000370460
AFF3	-1.24016961	-0.3623202	-0.81354615	Autosome	Autosome	ENST00000356421
AFF4	-0.88528456	-0.05263388	-0.38747205	Autosome	Autosome	ENST00000265343
AFG3L2	-5.6251482	-1.65026126	-2.20877427	Autosome	Autosome	ENST00000269143
AFM	-6.08463594	-2.079901	-3.93671327	Autosome	Autosome	ENST00000226355
AFMID	-6.11606342	-2.41621229	-3.53639582	Autosome	Autosome	ENST00000327898
AFP	-4.41647187	-1.16337804	-1.85863385	Autosome	Autosome	ENST00000395792
AFTPH	-1.32561461	-0.26923816	-0.81388643	Autosome	Autosome	ENST00000238855
AGA	-6.05477614	-1.74835343	-2.58890078	Autosome	Autosome	ENST00000264595
AGAP1	-1.44425572	-0.68646564	-1.099754	Autosome	Autosome	ENST00000304032
AGAP10	-6.20834205	-0.36406552	-1.45472276	Autosome	Autosome	ENST00000413193
AGAP2	-1.13278821	-0.21088656	-0.64805297	Autosome	Autosome	ENST00000547588
AGAP2-AS1	-1.55621915	-0.08721061	-0.72169467	Autosome	Autosome	ENST00000542466
AGAP3	-1.37100666	-0.42698098	-0.95593269	Autosome	Autosome	ENST00000397238
AGAP6	-6.16112213	-2.04930785	-4.55037618	Autosome	Autosome	ENST00000412531
AGAP7	-6.1923676	-1.06300401	-1.93241147	Autosome	Autosome	ENST00000374095
AGBL1	-5.98428527	-2.17821421	-3.0230243	Autosome	Autosome	ENST00000441037
AGBL2	-6.09032946	-2.15205698	-3.16842013	Autosome	Autosome	ENST00000525123
AGBL4	-6.07680762	-1.98062891	-3.0382376	Autosome	Autosome	ENST00000371839
AGBL5	-2.19260507	-1.36335782	-1.67195503	Autosome	Autosome	ENST00000360131
AGER	-6.07946355	-2.09430444	-3.35287924	Autosome	Autosome	ENST00000375076
AGFG1	-1.18928975	-0.08791437	-0.56901589	Autosome	Autosome	ENST00000409979
AGFG2	-5.71865393	-1.20778463	-1.81774093	Autosome	Autosome	ENST00000300176
AGGF1	-5.18179143	-1.31617933	-2.01527939	Autosome	Autosome	ENST00000312916
AGK	-6.00185783	-1.8439901	-2.70206296	Autosome	Autosome	ENST00000355413
AGL	-5.66791978	-1.85476075	-3.01109779	Autosome	Autosome	ENST00000294724
AGMAT	-6.10031825	-2.05451349	-2.77634642	Autosome	Autosome	ENST00000375826
AGMO	-6.04288339	-2.01016959	-3.18035477	Autosome	Autosome	ENST00000342526
AGO1	-0.88066588	-0.05128795	-0.38905983	Autosome	Autosome	ENST00000373204
AGO2	-0.98326656	-0.06338252	-0.40174257	Autosome	Autosome	ENST00000220592
AGO3	-0.93193824	-0.05743758	-0.3871714	Autosome	Autosome	ENST00000373191
AGO4	-1.41498396	-0.57746887	-1.03281688	Autosome	Autosome	ENST00000373210
AGPAT1	-1.26084367	-0.08613828	-0.59992436	Autosome	Autosome	ENST00000395499
AGPAT2	-6.14924973	-2.16832251	-3.52938482	Autosome	Autosome	ENST00000371696
AGPAT3	-1.23799129	-0.08916469	-0.55699218	Autosome	Autosome	ENST00000398063
AGPAT4	-1.45214598	-0.31329282	-0.91907582	Autosome	Autosome	ENST00000320285
AGPAT5	-6.02817917	-1.76049931	-2.45835891	Autosome	Autosome	ENST00000285518
AGPAT6	-1.44430797	-0.30559041	-0.90792844	Autosome	Autosome	ENST00000396987
AGPAT9	-6.01599517	-2.0509043	-3.31033435	Autosome	Autosome	ENST00000395226
AGPS	-1.02632151	-0.06748777	-0.45138922	Autosome	Autosome	ENST00000264167
AGR2	-6.15972022	-2.00679433	-3.44834314	Autosome	Autosome	ENST00000419304
AGR3	-6.16038813	-2.34277017	-3.02526035	Autosome	Autosome	ENST00000310398
AGRN	-1.8799914	-1.32838484	-1.57715333	Autosome	Autosome	ENST00000379370
AGRP	-6.1947346	-1.8975287	-3.48879225	Autosome	Autosome	ENST00000290953
AGT	-5.95038203	-1.37379528	-1.94782109	Autosome	Autosome	ENST00000366667
AGTPBP1	-1.75141855	-1.14406191	-1.44970282	Autosome	Autosome	ENST00000376083
AGTR1	-4.29054234	-0.17128591	-1.2350669	Autosome	Autosome	ENST00000542281
AGTR2	-6.00588919	-1.98222384	-3.02324739	non-par X	X (Other non-PAR)	ENST00000371906
AGTRAP	-4.89975127	-0.00872565	-0.90492887	Autosome	Autosome	ENST00000314340
AGXT	-6.1080397	-1.991307	-2.96294065	Autosome	Autosome	ENST00000307503
AGXT2	-6.12380499	-2.70057583	-4.09012562	Autosome	Autosome	ENST00000231420
AHCTF1	-5.73032553	-2.42348247	-3.54214698	Autosome	Autosome	ENST00000326225
AHCY	-5.40698377	-1.11335562	-1.73808618	Autosome	Autosome	ENST00000217426
AHCYL1	-1.51493246	-0.63619943	-1.09410089	Autosome	Autosome	ENST00000369799
AHCYL2	-1.57951142	-0.66986798	-1.15337846	Autosome	Autosome	ENST00000325006
AHDC1	-0.99177437	-0.06326987	-0.46308946	Autosome	Autosome	ENST00000374011
AHI1	-5.90986692	-1.97230576	-3.17766156	Autosome	Autosome	ENST00000367800
AHNAK	-1.43612154	-0.79133667	-1.13101904	Autosome	Autosome	ENST00000378024
AHNAK2	-6.00115581	-1.55533552	-2.14194526	Autosome	Autosome	ENST00000333244
AHR	-0.96457559	-0.05906975	-0.4503899	Autosome	Autosome	ENST00000242057
AHRR	-2.06512717	-0.78076056	-1.3912517	Autosome	Autosome	ENST00000316418
AHSA1	-1.27569251	-0.09345072	-0.63250695	Autosome	Autosome	ENST00000216479
AHSA2	-6.15427963	-2.13145602	-3.74904215	Autosome	Autosome	ENST00000394457
AHSG	-6.13373517	-2.16709607	-3.91540651	Autosome	Autosome	ENST00000411641
AICDA	-6.0344836	-1.60083919	-2.35075193	Autosome	Autosome	ENST00000229335
AIDA	-5.8827362	-1.40110716	-1.97938187	Autosome	Autosome	ENST00000340020
AIF1	-6.17113565	-2.32828139	-4.18425398	Autosome	Autosome	ENST00000376059
AIF1L	-6.11321637	-1.74354636	-3.04899691	Autosome	Autosome	ENST00000372309
AIFM1	-0.99857488	-0.05022568	-0.32961994	non-par X	X (Other non-PAR)	ENST00000287295
AIFM2	-6.23331279	-2.37109142	-3.69571168	Autosome	Autosome	ENST00000307864
AIFM3	-6.03418291	-2.12317348	-3.33263871	Autosome	Autosome	ENST00000399167
AIG1	-6.02982652	-1.51680341	-2.09512528	Autosome	Autosome	ENST00000357847
AIM1	-5.87369314	-1.93417023	-3.08868842	Autosome	Autosome	ENST00000369066
AIM1L	-5.93804306	-1.78090577	-2.5315362	Autosome	Autosome	ENST00000527815
AIM2	-6.19208875	-2.27458662	-3.67816841	Autosome	Autosome	ENST00000368130
AIMP1	-6.11622894	-2.04875613	-3.21775422	Autosome	Autosome	ENST00000394701
AIMP2	-6.09217019	-1.62272223	-2.5011198	Autosome	Autosome	ENST00000223029
AIP	-2.96133829	-0.67205574	-1.47018996	Autosome	Autosome	ENST00000279146
AIPL1	-6.04289661	-1.75833833	-2.60210717	Autosome	Autosome	ENST00000381129
AIRE	-6.05314228	-2.07996566	-3.04375603	Autosome	Autosome	ENST00000291582
AJAP1	-1.35520912	-0.09658905	-0.66868908	Autosome	Autosome	ENST00000378191
AJUBA	-3.71095308	-0.93611997	-1.61898422	Autosome	Autosome	ENST00000262713
AK1	-6.12887192	-2.11635837	-2.77625949	Autosome	Autosome	ENST00000373176
AK2	-6.03399718	-1.64375149	-2.2209551	Autosome	Autosome	ENST00000354858
AK3	-6.1439228	-1.87923006	-3.15430695	Autosome	Autosome	ENST00000381809
AK4	-4.45808139	-0.19303488	-1.26332521	Autosome	Autosome	ENST00000395334
AK5	-1.83266618	-0.89038474	-1.35285975	Autosome	Autosome	ENST00000354567
AK7	-4.52759565	-1.45417957	-1.97448635	Autosome	Autosome	ENST00000267584
AK8	-6.08526215	-1.99929581	-3.15613957	Autosome	Autosome	ENST00000298545
AK9	-2.7344304	-1.52794035	-1.92377948	Autosome	Autosome	ENST00000424296
AKAP1	-1.71463634	-0.83584459	-1.30290542	Autosome	Autosome	ENST00000337714
AKAP10	-1.67302622	-0.8193612	-1.26409139	Autosome	Autosome	ENST00000225737
AKAP11	-1.72582098	-1.0982178	-1.40729061	Autosome	Autosome	ENST00000025301
AKAP12	-1.64684217	-0.8077054	-1.25973623	Autosome	Autosome	ENST00000402676
AKAP13	-1.98703748	-1.51788923	-1.70360666	Autosome	Autosome	ENST00000361243
AKAP14	-1.62376386	-0.02704569	-0.56375768	non-par X	X (Other non-PAR)	ENST00000371431
AKAP17A	-2.44093463	-0.45114581	-1.34031012	X (PAR)	X (PAR)	ENST00000313871
AKAP2	-2.18869601	-1.33375007	-1.66583651	Autosome	Autosome	ENST00000555236
AKAP3	-6.11783004	-2.06074329	-2.99231429	Autosome	Autosome	ENST00000545990
AKAP4	-1.20695615	-0.05418383	-0.48948442	non-par X	X (Other non-PAR)	ENST00000358526
AKAP5	-4.15802798	-0.17812546	-1.236017	Autosome	Autosome	ENST00000394718
AKAP6	-1.45770419	-0.88592726	-1.17373702	Autosome	Autosome	ENST00000280979
AKAP7	-6.17515842	-2.21304694	-3.47909478	Autosome	Autosome	ENST00000431975
AKAP8	-1.99718644	-0.91317728	-1.42399804	Autosome	Autosome	ENST00000269701
AKAP8L	-1.71975911	-0.84177726	-1.29309222	Autosome	Autosome	ENST00000397410
AKAP9	-2.04824717	-1.57393662	-1.77989411	Autosome	Autosome	ENST00000356239
AKIP1	-6.22902945	-2.38948352	-3.78277427	Autosome	Autosome	ENST00000309377
AKIRIN1	-1.73887312	-0.05928293	-0.77227136	Autosome	Autosome	ENST00000432648
AKIRIN2	-1.32701115	-0.09436049	-0.66931604	Autosome	Autosome	ENST00000257787
AKNA	-2.32891349	-1.4040206	-1.7380579	Autosome	Autosome	ENST00000307564
AKNAD1	-6.04376944	-2.11570675	-3.71839566	Autosome	Autosome	ENST00000370001
AKR1A1	-6.01622907	-1.68909746	-2.29870747	Autosome	Autosome	ENST00000372070
AKR1B1	-6.03336083	-1.6348482	-2.22876501	Autosome	Autosome	ENST00000285930
AKR1B10	-6.09212001	-2.01786759	-3.86175446	Autosome	Autosome	ENST00000359579
AKR1B15	-6.19972095	-2.19483033	-3.8921537	Autosome	Autosome	ENST00000457545
AKR1C1	-6.03190388	-2.03450239	-3.20176329	Autosome	Autosome	ENST00000380872
AKR1C2	-6.00569375	-1.69653902	-2.34770018	Autosome	Autosome	ENST00000380753
AKR1C3	-6.12479165	-2.07989725	-2.9581104	Autosome	Autosome	ENST00000380554
AKR1C4	-6.20364332	-2.28915175	-3.44323045	Autosome	Autosome	ENST00000380448
AKR1CL1	-6.06915888	-0.63889693	-1.54869397	Autosome	Autosome	ENST00000488756
AKR1D1	-6.14893391	-2.25275577	-3.56916782	Autosome	Autosome	ENST00000242375
AKR1E2	-6.16333501	-2.33383153	-4.04853458	Autosome	Autosome	ENST00000298375
AKR7A2	-6.12595416	-1.93453123	-2.94480636	Autosome	Autosome	ENST00000235835
AKR7A3	-6.17545782	-2.22206558	-3.48588865	Autosome	Autosome	ENST00000361640
AKR7L	-6.23449385	-2.29482687	-4.20382548	Autosome	Autosome	ENST00000420396
AKT1	-1.38663583	-0.29118252	-0.87792104	Autosome	Autosome	ENST00000554581
AKT1S1	-4.99122919	-0.24996109	-1.28159094	Autosome	Autosome	ENST00000391835
AKT2	-1.96168026	-0.78717459	-1.38392628	Autosome	Autosome	ENST00000392038
AKT3	-1.16623001	-0.08335108	-0.5392835	Autosome	Autosome	ENST00000366539
AKTIP	-1.293092	-0.09027549	-0.61257694	Autosome	Autosome	ENST00000394657
AL021546.6	-6.23253504	-2.49785337	-4.27160194	Autosome	Autosome	ENST00000551806
AL022328.1	-6.14999423	-0.30799797	-1.24669975	Autosome	Autosome	ENST00000595015
AL031666.2	-6.2049888	-1.88544188	-4.58128707	Autosome	Autosome	ENST00000599904
AL035406.1	-6.19944482	-0.36288948	-1.44326643	Autosome	Autosome	ENST00000594544
AL035588.1	-6.20871332	-0.35431708	-1.36195316	Autosome	Autosome	ENST00000597468
AL049829.1	-6.08961715	-0.24245963	-1.20381997	Autosome	Autosome	ENST00000594872
AL121963.1	-6.08692237	-1.05635989	-1.8587381	Autosome	Autosome	ENST00000430695
AL133481.1	-6.17206697	-0.33388293	-1.16474684	Autosome	Autosome	ENST00000538322
AL136376.1	-6.16006787	-1.4391024	-4.62328899	Autosome	Autosome	ENST00000598661
AL161450.1	-6.00920233	-0.5415646	-4.53433361	Autosome	Autosome	ENST00000601793
AL161645.2	-6.20890528	-0.38553078	-1.7138087	Autosome	Autosome	ENST00000599428
AL161784.1	-6.14345166	-1.10627029	-2.13592943	Autosome	Autosome	ENST00000594963
AL162431.1	-6.24823552	-0.42035108	-2.09300218	Autosome	Autosome	ENST00000457152
AL163636.6	-6.18381422	-1.23812537	-5.20685386	Autosome	Autosome	ENST00000553909
AL353354.1	-6.16600545	-0.33722724	-1.36154555	Autosome	Autosome	ENST00000321830
AL359736.1	-6.24384854	-0.40328492	-1.7938953	Autosome	Autosome	ENST00000422229
AL441883.1	-6.16746269	-1.32671637	-2.33428666	Autosome	Autosome	ENST00000600057
AL590708.2	-6.19060031	-0.35894607	-1.27938381	Autosome	Autosome	ENST00000443493
AL590714.1	-6.04929571	-0.50039656	-1.74027166	Autosome	Autosome	ENST00000594609
AL591025.1	-6.19899706	-1.89606029	-3.48366102	Autosome	Autosome	ENST00000397897
AL627171.1	-6.20237948	-0.36071444	-1.4987413	Autosome	Autosome	ENST00000358799
AL645922.1	-6.13887796	-1.2256551	-4.16259559	Autosome	Autosome	ENST00000594256
AL646016.1	-6.24168707	-0.38006859	-1.77469871	Autosome	Autosome	ENST00000596886
AL929472.1	-6.21167972	-0.36705423	-1.67857411	Autosome	Autosome	ENST00000448796
ALAD	-3.80414123	-0.94195899	-1.60496449	Autosome	Autosome	ENST00000409155
ALAS1	-1.72179391	-0.73211393	-1.25894789	Autosome	Autosome	ENST00000394965
ALAS2	-1.26752537	-0.05930714	-0.53074222	non-par X	X (Other non-PAR)	ENST00000330807
ALB	-1.80380855	-0.9621124	-1.38066792	Autosome	Autosome	ENST00000295897
ALCAM	-1.97683472	-0.91829793	-1.42150185	Autosome	Autosome	ENST00000306107
ALDH16A1	-6.07604473	-2.09839774	-3.26295083	Autosome	Autosome	ENST00000293350
ALDH18A1	-2.00958037	-1.24308604	-1.58626645	Autosome	Autosome	ENST00000371224
ALDH1A1	-1.44885918	-0.30609197	-0.88694389	Autosome	Autosome	ENST00000297785
ALDH1A2	-1.64249498	-0.53115949	-1.12449174	Autosome	Autosome	ENST00000249750
ALDH1A3	-2.43632272	-0.72639905	-1.42930839	Autosome	Autosome	ENST00000329841
ALDH1B1	-6.16865624	-2.3324627	-3.46729155	Autosome	Autosome	ENST00000377698
ALDH1L1	-6.09770855	-2.12676737	-3.55776239	Autosome	Autosome	ENST00000273450
ALDH1L2	-5.95969312	-2.09074092	-3.09657017	Autosome	Autosome	ENST00000258494
ALDH2	-6.19375336	-2.27794948	-3.79431689	Autosome	Autosome	ENST00000261733
ALDH3A1	-6.07381605	-2.11332373	-3.20695856	Autosome	Autosome	ENST00000457500
ALDH3A2	-4.1904296	-0.96052345	-1.63533647	Autosome	Autosome	ENST00000339618
ALDH3B1	-6.1144123	-1.91978983	-2.83119626	Autosome	Autosome	ENST00000539229
ALDH3B2	-6.12356503	-2.12319874	-3.1046062	Autosome	Autosome	ENST00000349015
ALDH4A1	-6.08483976	-1.9945757	-2.97699144	Autosome	Autosome	ENST00000375341
ALDH5A1	-6.1754367	-2.27280779	-3.88764068	Autosome	Autosome	ENST00000348925
ALDH6A1	-5.3400037	-1.41931169	-1.9811943	Autosome	Autosome	ENST00000553458
ALDH7A1	-6.11398877	-2.14937993	-3.24295645	Autosome	Autosome	ENST00000409134
ALDH8A1	-5.62709817	-1.0411448	-1.70629399	Autosome	Autosome	ENST00000265605
ALDH9A1	-6.03642151	-2.04113298	-3.4053299	Autosome	Autosome	ENST00000354775
ALDOA	-3.74474052	-0.81787177	-1.55451303	Autosome	Autosome	ENST00000395248
ALDOB	-6.13233725	-2.03931073	-3.37051099	Autosome	Autosome	ENST00000374855
ALDOC	-1.80087943	-0.56038132	-1.21752622	Autosome	Autosome	ENST00000226253
ALG1	-6.20332052	-2.30690706	-3.67598933	Autosome	Autosome	ENST00000262374
ALG10	-6.17345895	-2.08845307	-3.74412872	Autosome	Autosome	ENST00000266483
ALG10B	-6.06105817	-2.02108383	-3.81881341	Autosome	Autosome	ENST00000308742
ALG11	-6.07885015	-1.81897918	-2.46756016	Autosome	Autosome	ENST00000521508
ALG12	-6.15343606	-2.12278892	-2.97948156	Autosome	Autosome	ENST00000330817
ALG13	-1.21676805	-0.19373593	-0.72636893	non-par X	X (Other non-PAR)	ENST00000394780
ALG14	-6.19558487	-2.21850297	-3.95708559	Autosome	Autosome	ENST00000370205
ALG1L	-6.15021048	-1.61154455	-2.45395361	Autosome	Autosome	ENST00000340333
ALG2	-2.4338393	-0.19660956	-1.17025626	Autosome	Autosome	ENST00000476832
ALG3	-6.08946531	-1.92168524	-2.71481237	Autosome	Autosome	ENST00000397676
ALG5	-1.60901671	-0.51724139	-1.0920259	Autosome	Autosome	ENST00000239891
ALG6	-3.22690505	-1.02632717	-1.63708567	Autosome	Autosome	ENST00000371108
ALG8	-6.09992066	-2.21594334	-3.39848869	Autosome	Autosome	ENST00000299626
ALG9	-2.22925031	-1.03337792	-1.51057144	Autosome	Autosome	ENST00000531154
ALK	-1.85870346	-1.30398352	-1.55723072	Autosome	Autosome	ENST00000389048
ALKBH1	-6.17505408	-2.29793282	-3.83262665	Autosome	Autosome	ENST00000216489
ALKBH2	-6.06695488	-1.50364355	-2.11793546	Autosome	Autosome	ENST00000429722
ALKBH3	-6.05314421	-2.3138569	-3.29317064	Autosome	Autosome	ENST00000302708
ALKBH4	-5.3557134	-0.33417084	-1.32866699	Autosome	Autosome	ENST00000292566
ALKBH5	-1.44747985	-0.09359144	-0.71266356	Autosome	Autosome	ENST00000399138
ALKBH6	-1.42098038	-0.09573269	-0.7278592	Autosome	Autosome	ENST00000378875
ALKBH7	-6.1976314	-2.32508528	-3.75484053	Autosome	Autosome	ENST00000245812
ALKBH8	-4.30237192	-0.99135581	-1.66552001	Autosome	Autosome	ENST00000428149
ALLC	-6.10034015	-2.17146387	-3.56205988	Autosome	Autosome	ENST00000252505
ALMS1	-2.80147584	-1.66729243	-2.04300828	Autosome	Autosome	ENST00000264448
ALOX12	-5.94547517	-1.71312196	-2.43129721	Autosome	Autosome	ENST00000251535
ALOX12B	-2.11108806	-1.10250713	-1.52957326	Autosome	Autosome	ENST00000319144
ALOX15	-6.14489876	-2.19342809	-3.52018875	Autosome	Autosome	ENST00000570836
ALOX15B	-6.01456161	-2.12267652	-3.28591554	Autosome	Autosome	ENST00000380183
ALOX5	-1.94773562	-1.15553304	-1.50941515	Autosome	Autosome	ENST00000374391
ALOX5AP	-3.95293701	-0.00204439	-0.84269106	Autosome	Autosome	ENST00000380490
ALOXE3	-6.11907877	-2.18186739	-3.4997971	Autosome	Autosome	ENST00000318227
ALPI	-6.18756983	-2.25260378	-3.7819833	Autosome	Autosome	ENST00000295463
ALPK1	-5.49102703	-1.43390322	-2.11802602	Autosome	Autosome	ENST00000458497
ALPK2	-5.49784698	-1.52812866	-2.20822686	Autosome	Autosome	ENST00000361673
ALPK3	-5.95957921	-1.98692317	-3.38030278	Autosome	Autosome	ENST00000258888
ALPL	-5.84700436	-1.57597293	-2.1680525	Autosome	Autosome	ENST00000374840
ALPP	-6.06569992	-1.91604343	-2.92256767	Autosome	Autosome	ENST00000392027
ALPPL2	-6.16265836	-2.23546619	-3.49440945	Autosome	Autosome	ENST00000295453
ALS2	-5.56739797	-1.82943086	-2.91610638	Autosome	Autosome	ENST00000264276
ALS2CL	-5.88469216	-2.1508948	-3.00936335	Autosome	Autosome	ENST00000318962
ALS2CR12	-6.15827701	-2.24896217	-3.58243609	Autosome	Autosome	ENST00000405148
ALX1	-1.30376818	-0.08746698	-0.63138594	Autosome	Autosome	ENST00000316824
ALX3	-1.81447589	-0.04565034	-0.80548921	Autosome	Autosome	ENST00000369792
ALX4	-1.61829864	-0.34234316	-1.00717779	Autosome	Autosome	ENST00000329255
ALYREF	-3.81486477	-0.00658851	-0.83416177	Autosome	Autosome	ENST00000505490
AMACR	-5.97758441	-1.43681597	-2.02696955	Autosome	Autosome	ENST00000382085
AMBN	-6.09591838	-2.08374224	-3.31886313	Autosome	Autosome	ENST00000322937
AMBP	-5.79762458	-1.47191057	-2.03372227	Autosome	Autosome	ENST00000265132
AMBRA1	-1.66592381	-0.99429893	-1.33711085	Autosome	Autosome	ENST00000314845
AMD1	-1.42558597	-0.0975375	-0.75580581	Autosome	Autosome	ENST00000368885
AMDHD1	-6.16885073	-2.3217232	-4.06878379	Autosome	Autosome	ENST00000266736
AMDHD2	-5.49120785	-0.86617772	-1.6161089	Autosome	Autosome	ENST00000413459
AMELX	-2.36158917	-0.00124438	-0.64914132	non-par X	X (Y-homolog, non-PAR)	ENST00000380712
AMER1	-1.37353428	-0.3648768	-0.91712818	non-par X	X (Other non-PAR)	ENST00000330258
AMER2	-1.53242915	-0.09160131	-0.71395731	Autosome	Autosome	ENST00000515384
AMER3	-1.47388372	-0.0952419	-0.65457066	Autosome	Autosome	ENST00000423981
AMFR	-2.08641914	-1.14990438	-1.54989645	Autosome	Autosome	ENST00000290649
AMH	-6.14320425	-2.11107143	-3.33114807	Autosome	Autosome	ENST00000221496
AMHR2	-5.46833673	-1.39530963	-2.08751722	Autosome	Autosome	ENST00000257863
AMICA1	-6.08049541	-2.17744574	-3.387991	Autosome	Autosome	ENST00000356289
AMIGO1	-1.48044068	-0.08256987	-0.7766252	Autosome	Autosome	ENST00000369864
AMIGO2	-1.54338561	-0.08775188	-0.74156335	Autosome	Autosome	ENST00000266581
AMIGO3	-6.15497527	-2.25383994	-4.02580564	Autosome	Autosome	ENST00000535833
AMMECR1	-4.18349712	-0.15060828	-1.21847474	non-par X	X (Other non-PAR)	ENST00000262844
AMMECR1L	-1.15036205	-0.08225963	-0.52233201	Autosome	Autosome	ENST00000272647
AMN	-6.09452175	-1.86626346	-2.77241234	Autosome	Autosome	ENST00000299155
AMN1	-2.41417864	-0.19234249	-1.18440538	Autosome	Autosome	ENST00000281471
AMOT	-1.53628783	-0.59272843	-1.0847589	non-par X	X (Other non-PAR)	ENST00000371959
AMOTL1	-1.74999322	-1.0394342	-1.37842755	Autosome	Autosome	ENST00000433060
AMOTL2	-1.89203606	-1.09979965	-1.45682126	Autosome	Autosome	ENST00000249883
AMPD1	-6.30099899	-3.73613055	-5.64011265	Autosome	Autosome	ENST00000520113
AMPD2	-5.80391181	-1.60502433	-2.30189851	Autosome	Autosome	ENST00000256578
AMPD3	-6.03662381	-1.98460409	-2.65816195	Autosome	Autosome	ENST00000396554
AMPH	-1.93806933	-1.11273005	-1.4915895	Autosome	Autosome	ENST00000356264
AMT	-5.39661996	-0.97528288	-1.66165981	Autosome	Autosome	ENST00000273588
AMTN	-6.18547866	-2.20691366	-3.43656746	Autosome	Autosome	ENST00000339336
AMY1A	-6.23589559	-2.34029985	-4.29946736	Autosome	Autosome	ENST00000370083
AMY2A	-6.08843139	-2.06953033	-3.38326946	Autosome	Autosome	ENST00000414303
AMY2B	-6.1387818	-2.21230344	-3.52520532	Autosome	Autosome	ENST00000361355
AMZ1	-6.1102395	-2.05874655	-3.56035571	Autosome	Autosome	ENST00000312371
AMZ2	-6.08530136	-2.05187528	-4.02619844	Autosome	Autosome	ENST00000359904
ANAPC1	-1.42761044	-0.73731411	-1.10680113	Autosome	Autosome	ENST00000341068
ANAPC10	-5.54894703	-0.62941176	-1.50759814	Autosome	Autosome	ENST00000507656
ANAPC11	-6.1624315	-2.01669654	-3.11983146	Autosome	Autosome	ENST00000357385
ANAPC13	-6.21911315	-2.27522524	-4.44026757	Autosome	Autosome	ENST00000510994
ANAPC15	-3.06452905	-0.00574686	-0.83874854	Autosome	Autosome	ENST00000227618
ANAPC16	-6.14510943	-1.24766931	-1.97661574	Autosome	Autosome	ENST00000299381
ANAPC2	-1.08283243	-0.07347263	-0.48730442	Autosome	Autosome	ENST00000323927
ANAPC4	-1.42346022	-0.58117724	-1.05582261	Autosome	Autosome	ENST00000315368
ANAPC5	-5.4184835	-1.45849687	-2.01177241	Autosome	Autosome	ENST00000261819
ANAPC7	-1.41266423	-0.29194419	-0.88658975	Autosome	Autosome	ENST00000455511
ANG	-6.25596771	-0.427179	-3.82040894	Autosome	Autosome	ENST00000336811
ANGEL1	-6.00844286	-2.10335185	-3.24409866	Autosome	Autosome	ENST00000251089
ANGEL2	-2.71573937	-1.22503305	-1.694482	Autosome	Autosome	ENST00000366962
ANGPT1	-1.84165019	-0.7731164	-1.32157634	Autosome	Autosome	ENST00000517746
ANGPT2	-1.86057692	-0.77443614	-1.34536883	Autosome	Autosome	ENST00000325203
ANGPT4	-6.19765339	-2.32330836	-3.7531589	Autosome	Autosome	ENST00000381922
ANGPTL1	-5.87399161	-1.44156265	-2.00811372	Autosome	Autosome	ENST00000234816
ANGPTL2	-5.69858426	-1.40098127	-1.97045978	Autosome	Autosome	ENST00000373425
ANGPTL3	-6.12851303	-2.07520315	-3.03333396	Autosome	Autosome	ENST00000371129
ANGPTL4	-6.19703201	-2.31678484	-3.42185063	Autosome	Autosome	ENST00000301455
ANGPTL5	-6.23564479	-2.39711596	-3.83218525	Autosome	Autosome	ENST00000334289
ANGPTL6	-6.05014198	-2.09583087	-3.30444772	Autosome	Autosome	ENST00000253109
ANGPTL7	-6.11392499	-2.09712287	-3.37738636	Autosome	Autosome	ENST00000376819
ANK1	-5.09852919	-1.68101229	-2.48513391	Autosome	Autosome	ENST00000265709
ANK2	-0.7564016	-0.21158356	-0.35260904	Autosome	Autosome	ENST00000357077
ANK3	-1.08229076	-0.48406978	-0.79999277	Autosome	Autosome	ENST00000280772
ANKAR	-6.02048081	-2.08747982	-3.58557867	Autosome	Autosome	ENST00000520309
ANKDD1A	-6.14595704	-2.21815516	-3.77552254	Autosome	Autosome	ENST00000380230
ANKEF1	-6.14916519	-2.21101537	-3.49084829	Autosome	Autosome	ENST00000378380
ANKFN1	-6.06127357	-2.03634331	-3.10819227	Autosome	Autosome	ENST00000318698
ANKFY1	-1.35048494	-0.54164359	-0.98423696	Autosome	Autosome	ENST00000570535
ANKH	-1.64480726	-0.33645207	-1.04434347	Autosome	Autosome	ENST00000284268
ANKHD1	-0.69923938	-0.03712299	-0.27819722	Autosome	Autosome	ENST00000297183
ANKHD1-EIF4EBP3	-0.69956836	-0.0344891	-0.27670812	Autosome	Autosome	ENST00000532219
ANKIB1	-1.16808488	-0.22074457	-0.70565245	Autosome	Autosome	ENST00000265742
ANKK1	-6.09119567	-2.13551764	-3.06077069	Autosome	Autosome	ENST00000303941
ANKLE1	-6.16596716	-2.2422184	-3.92800968	Autosome	Autosome	ENST00000394458
ANKLE2	-5.9707088	-1.79490667	-2.50328689	Autosome	Autosome	ENST00000357997
ANKMY1	-6.01660616	-2.0296091	-3.37368431	Autosome	Autosome	ENST00000391987
ANKMY2	-5.16459562	-1.19767014	-1.79158463	Autosome	Autosome	ENST00000306999
ANKRA2	-6.14453246	-2.12187543	-3.33756459	Autosome	Autosome	ENST00000296785
ANKRD1	-5.21644872	-1.13433649	-1.76072349	Autosome	Autosome	ENST00000371697
ANKRD10	-1.45787732	-0.09375966	-0.75229922	Autosome	Autosome	ENST00000267339
ANKRD11	-1.05592176	-0.2771192	-0.68620604	Autosome	Autosome	ENST00000301030
ANKRD12	-1.20176659	-0.44770868	-0.84456861	Autosome	Autosome	ENST00000262126
ANKRD13A	-2.42424164	-1.28192986	-1.68465415	Autosome	Autosome	ENST00000261739
ANKRD13B	-1.55403064	-0.50474197	-1.09085294	Autosome	Autosome	ENST00000394859
ANKRD13C	-1.2875553	-0.25907378	-0.77459876	Autosome	Autosome	ENST00000370944
ANKRD13D	-1.14718293	-0.0807485	-0.51498527	Autosome	Autosome	ENST00000511455
ANKRD16	-5.7640225	-1.3031277	-1.88964384	Autosome	Autosome	ENST00000380094
ANKRD17	-0.91629827	-0.1465804	-0.53489049	Autosome	Autosome	ENST00000358602
ANKRD18A	-4.14281565	-1.15091525	-1.75066462	Autosome	Autosome	ENST00000399703
ANKRD2	-4.54256041	-0.87173818	-1.60397884	Autosome	Autosome	ENST00000307518
ANKRD20A3	-6.07643674	-0.23469001	-1.19190236	Autosome	Autosome	ENST00000254835
ANKRD20A4	-6.28916928	-2.12865411	-3.97379507	Autosome	Autosome	ENST00000357336
ANKRD22	-6.14637873	-2.00077519	-3.27311894	Autosome	Autosome	ENST00000371930
ANKRD23	-6.20041614	-2.22029027	-3.80494147	Autosome	Autosome	ENST00000318357
ANKRD24	-5.04312173	-1.29546191	-1.96142733	Autosome	Autosome	ENST00000600132
ANKRD26	-5.54028604	-1.69734145	-2.468181	Autosome	Autosome	ENST00000376087
ANKRD27	-5.80200174	-1.70958699	-2.41496049	Autosome	Autosome	ENST00000306065
ANKRD28	-1.30616865	-0.39215536	-0.86868699	Autosome	Autosome	ENST00000399451
ANKRD29	-6.07540179	-1.82588017	-2.56302936	Autosome	Autosome	ENST00000592179
ANKRD30A	-6.12096354	-2.73782145	-4.2287643	Autosome	Autosome	ENST00000361713
ANKRD30B	-6.09027474	-2.10495662	-3.1213166	Autosome	Autosome	ENST00000358984
ANKRD32	-5.69001963	-1.47967782	-2.16859628	Autosome	Autosome	ENST00000265140
ANKRD33	-6.16674803	-2.22154892	-3.45722002	Autosome	Autosome	ENST00000301190
ANKRD34A	-1.62733378	-0.07731397	-0.75877752	Autosome	Autosome	ENST00000323397
ANKRD34B	-6.07132716	-1.66728624	-2.48585841	Autosome	Autosome	ENST00000338682
ANKRD34C	-1.99932355	-0.02695007	-0.83205197	Autosome	Autosome	ENST00000421388
ANKRD35	-5.96166792	-2.09183285	-2.87563426	Autosome	Autosome	ENST00000355594
ANKRD36	-5.77171455	-1.89298681	-2.81447968	Autosome	Autosome	ENST00000420699
ANKRD37	-2.91323635	-0.00738759	-0.83379265	Autosome	Autosome	ENST00000335174
ANKRD39	-2.03993456	-0.28615374	-1.13071043	Autosome	Autosome	ENST00000393537
ANKRD40	-5.74568182	-1.35134494	-1.92834258	Autosome	Autosome	ENST00000285243
ANKRD42	-6.19186275	-2.26989698	-3.34029021	Autosome	Autosome	ENST00000393392
ANKRD44	-1.58122991	-0.34832917	-0.97454815	Autosome	Autosome	ENST00000409919
ANKRD45	-2.35275937	-0.21069343	-1.19342853	Autosome	Autosome	ENST00000333279
ANKRD46	-1.44848069	-0.09534367	-0.67031882	Autosome	Autosome	ENST00000520552
ANKRD49	-6.10656989	-1.64862618	-2.33182656	Autosome	Autosome	ENST00000544612
ANKRD50	-1.35876263	-0.54241578	-0.97095248	Autosome	Autosome	ENST00000504087
ANKRD52	-0.92546728	-0.05586591	-0.39237424	Autosome	Autosome	ENST00000267116
ANKRD53	-6.15494768	-2.07425166	-3.32826561	Autosome	Autosome	ENST00000360589
ANKRD54	-5.56806093	-1.21854286	-1.82286988	Autosome	Autosome	ENST00000215941
ANKRD55	-5.84666687	-1.51984028	-2.22107502	Autosome	Autosome	ENST00000341048
ANKRD6	-3.39870009	-1.27572294	-1.79608084	Autosome	Autosome	ENST00000522441
ANKRD7	-6.05150546	-1.692526	-2.52699058	Autosome	Autosome	ENST00000265224
ANKRD9	-5.86919441	-0.13291609	-1.10486803	Autosome	Autosome	ENST00000286918
ANKS1A	-1.65340259	-0.94621365	-1.33359604	Autosome	Autosome	ENST00000360359
ANKS1B	-1.24427775	-0.36586775	-0.8337282	Autosome	Autosome	ENST00000547776
ANKS3	-2.34354961	-1.22162899	-1.63723097	Autosome	Autosome	ENST00000304283
ANKS4B	-6.15889533	-2.01100771	-3.09323162	Autosome	Autosome	ENST00000311620
ANKS6	-5.27039125	-1.38727149	-1.94706027	Autosome	Autosome	ENST00000353234
ANKUB1	-5.78032948	-1.26262569	-1.89132704	Autosome	Autosome	ENST00000446160
ANKZF1	-6.07852521	-2.08187965	-3.16011642	Autosome	Autosome	ENST00000323348
ANLN	-4.15416415	-1.37016174	-1.96716356	Autosome	Autosome	ENST00000265748
ANO1	-1.70726082	-1.02184768	-1.38293471	Autosome	Autosome	ENST00000355303
ANO10	-6.13544793	-2.13104454	-2.95320771	Autosome	Autosome	ENST00000292246
ANO2	-5.96121268	-1.97708816	-2.80400048	Autosome	Autosome	ENST00000327087
ANO3	-2.38537327	-1.51713367	-1.81886232	Autosome	Autosome	ENST00000256737
ANO4	-1.77737045	-1.20489765	-1.46588234	Autosome	Autosome	ENST00000392979
ANO5	-6.04104749	-2.07868899	-3.00495462	Autosome	Autosome	ENST00000324559
ANO6	-5.97535542	-2.02482856	-3.14891424	Autosome	Autosome	ENST00000423947
ANO7	-6.09444986	-2.42132658	-3.44213032	Autosome	Autosome	ENST00000274979
ANO8	-1.47877104	-0.61536487	-1.08206243	Autosome	Autosome	ENST00000159087
ANO9	-6.06591406	-2.08067397	-3.05134136	Autosome	Autosome	ENST00000332826
ANP32A	-1.44400029	-0.09323162	-0.66225622	Autosome	Autosome	ENST00000465139
ANP32B	-1.39273885	-0.0976259	-0.66899926	Autosome	Autosome	ENST00000339399
ANP32E	-1.85108795	-0.31970756	-1.10376419	Autosome	Autosome	ENST00000314136
ANPEP	-2.681538	-1.43510285	-1.81716232	Autosome	Autosome	ENST00000300060
ANTXR1	-1.46691029	-0.47067839	-0.99411044	Autosome	Autosome	ENST00000303714
ANTXR2	-4.83155253	-1.10490137	-1.73091985	Autosome	Autosome	ENST00000307333
ANXA1	-6.20436887	-2.28195686	-3.50353854	Autosome	Autosome	ENST00000376911
ANXA10	-6.12333052	-2.16047704	-3.71341343	Autosome	Autosome	ENST00000359299
ANXA11	-5.64714495	-1.48355398	-2.08343355	Autosome	Autosome	ENST00000438331
ANXA13	-6.18156201	-2.20751194	-3.81003822	Autosome	Autosome	ENST00000262219
ANXA2	-4.18965973	-0.84420129	-1.57935389	Autosome	Autosome	ENST00000332680
ANXA3	-6.14807788	-2.14608601	-3.11812342	Autosome	Autosome	ENST00000264908
ANXA4	-5.40396596	-1.23908355	-1.94866501	Autosome	Autosome	ENST00000394295
ANXA5	-6.05189341	-2.05227249	-3.60216247	Autosome	Autosome	ENST00000296511
ANXA6	-1.957123	-1.07552406	-1.47650636	Autosome	Autosome	ENST00000354546
ANXA7	-6.10686698	-2.08978048	-2.94218079	Autosome	Autosome	ENST00000372919
ANXA8L1	-6.24037212	-0.38920675	-1.62704232	Autosome	Autosome	ENST00000359178
ANXA8L2	-6.11763168	-1.19425502	-1.92985565	Autosome	Autosome	ENST00000374277
ANXA9	-6.16539087	-2.14739702	-3.6984702	Autosome	Autosome	ENST00000368947
AOAH	-6.10795809	-2.38086294	-3.36524876	Autosome	Autosome	ENST00000258749
AOC1	-6.09767506	-1.95860264	-2.79155547	Autosome	Autosome	ENST00000493429
AOC2	-6.05357527	-2.06772715	-3.3743853	Autosome	Autosome	ENST00000253799
AOC3	-6.13268973	-2.16886198	-3.60447022	Autosome	Autosome	ENST00000308423
AOX1	-5.83818611	-2.00115554	-2.91075402	Autosome	Autosome	ENST00000374700
AP000275.65	-6.23294595	-2.40959014	-3.67026422	Autosome	Autosome	ENST00000553001
AP000295.9	-5.94651191	-1.38105113	-1.95368145	Autosome	Autosome	ENST00000433395
AP000304.12	-2.97702386	-0.14429256	-1.21188112	Autosome	Autosome	ENST00000429238
AP000349.1	-6.16684601	-1.65219107	-2.55940389	Autosome	Autosome	ENST00000598975
AP000350.10	-6.24102897	-2.40267213	-3.82073902	Autosome	Autosome	ENST00000433835
AP000350.4	-6.17827168	-0.33354548	-1.29577732	Autosome	Autosome	ENST00000406213
AP000688.1	-6.26307431	-0.4209044	-4.96306134	Autosome	Autosome	ENST00000600312
AP000721.4	-5.69550113	-0.06169114	-1.0000614	Autosome	Autosome	ENST00000535431
AP000758.1	-6.19693919	-0.3267765	-1.28478197	Autosome	Autosome	ENST00000595283
AP000889.3	-6.20505837	-2.151796	-4.50865576	Autosome	Autosome	ENST00000600612
AP001362.1	-5.49418046	-0.01992073	-0.95995996	Autosome	Autosome	ENST00000597463
AP002884.3	-6.240628	-2.40181606	-3.7737551	Autosome	Autosome	ENST00000532612
AP002956.1	-6.21477964	-0.36496577	-1.31366942	Autosome	Autosome	ENST00000599663
AP1AR	-4.90337739	-0.90527993	-1.62780886	Autosome	Autosome	ENST00000274000
AP1B1	-1.75492979	-0.93887967	-1.36650419	Autosome	Autosome	ENST00000357586
AP1G1	-1.07502864	-0.18956299	-0.6150005	Autosome	Autosome	ENST00000393512
AP1G2	-6.00487245	-2.10590508	-3.02730039	Autosome	Autosome	ENST00000308724
AP1M1	-1.14993805	-0.0791359	-0.57423074	Autosome	Autosome	ENST00000444449
AP1M2	-6.07948238	-2.14085697	-3.35342254	Autosome	Autosome	ENST00000250244
AP1S1	-6.0452173	-1.35530595	-2.01599938	Autosome	Autosome	ENST00000337619
AP1S2	-2.28591227	-0.00347309	-0.66093172	non-par X	X (Other non-PAR)	ENST00000329235
AP1S3	-5.97370044	-0.84281682	-1.64151873	Autosome	Autosome	ENST00000396654
AP2A1	-1.00213442	-0.06335441	-0.41292475	Autosome	Autosome	ENST00000359032
AP2A2	-0.99641086	-0.06326876	-0.41076352	Autosome	Autosome	ENST00000448903
AP2B1	-1.97017585	-1.16321208	-1.54104475	Autosome	Autosome	ENST00000312678
AP2M1	-1.17091846	-0.24853568	-0.43269743	Autosome	Autosome	ENST00000292807
AP2S1	-1.56732657	-0.08355598	-0.70419465	Autosome	Autosome	ENST00000263270
AP3B1	-1.70043504	-1.04530931	-1.36524198	Autosome	Autosome	ENST00000255194
AP3B2	-1.45202963	-0.60344266	-1.05794808	Autosome	Autosome	ENST00000261722
AP3D1	-1.51792659	-0.7332075	-1.15244099	Autosome	Autosome	ENST00000355272
AP3M1	-5.73909092	-1.2991478	-1.88098731	Autosome	Autosome	ENST00000355264
AP3M2	-5.91445886	-1.54964617	-2.12505208	Autosome	Autosome	ENST00000518421
AP3S1	-6.12998854	-1.56252414	-2.53623118	Autosome	Autosome	ENST00000316788
AP3S2	-1.78517725	-0.05194447	-0.74329695	Autosome	Autosome	ENST00000336418
AP4B1	-6.03669687	-1.95514982	-2.81495707	Autosome	Autosome	ENST00000369569
AP4E1	-2.03000945	-1.30392625	-1.60510426	Autosome	Autosome	ENST00000261842
AP4M1	-6.11662489	-2.17659621	-3.82360096	Autosome	Autosome	ENST00000359593
AP4S1	-6.19547347	-2.3233588	-3.72344546	Autosome	Autosome	ENST00000216366
AP5B1	-6.03220289	-1.80889042	-2.4926976	Autosome	Autosome	ENST00000532090
AP5M1	-5.44532647	-1.27650347	-1.86211824	Autosome	Autosome	ENST00000261558
AP5S1	-6.21664676	-2.11654756	-3.5516983	Autosome	Autosome	ENST00000246041
AP5Z1	-6.00082142	-2.03030578	-3.2574488	Autosome	Autosome	ENST00000348624
APAF1	-2.18765989	-1.438687	-1.71304338	Autosome	Autosome	ENST00000551964
APBA1	-2.31677376	-1.21204627	-1.62335576	Autosome	Autosome	ENST00000265381
APBA2	-1.57581152	-0.51457929	-1.09363806	Autosome	Autosome	ENST00000558402
APBA3	-6.08683222	-2.11927628	-3.44572807	Autosome	Autosome	ENST00000316757
APBB1	-1.10478267	-0.07567875	-0.45473087	Autosome	Autosome	ENST00000299402
APBB1IP	-2.02742305	-0.92503783	-1.43834595	Autosome	Autosome	ENST00000376236
APBB2	-6.05671617	-2.04631152	-3.29329364	Autosome	Autosome	ENST00000508593
APBB3	-6.05039486	-1.91093394	-2.91396716	Autosome	Autosome	ENST00000354402
APC	-1.20954872	-0.61828098	-0.94696939	Autosome	Autosome	ENST00000457016
APC2	-1.34209817	-0.41495071	-0.889136	Autosome	Autosome	ENST00000535453
APCDD1	-4.95335588	-1.00513173	-1.67524944	Autosome	Autosome	ENST00000355285
APCDD1L	-1.63633229	-0.07416089	-0.74786329	Autosome	Autosome	ENST00000371149
APCS	-6.04484447	-0.20873662	-1.11013594	Autosome	Autosome	ENST00000255040
APEH	-4.03122176	-1.32556598	-1.84748837	Autosome	Autosome	ENST00000296456
APEX1	-6.02818102	-1.67564398	-2.2638993	Autosome	Autosome	ENST00000216714
APEX2	-1.49486513	-0.04572883	-0.55164638	non-par X	X (Other non-PAR)	ENST00000374987
APH1A	-1.3806991	-0.10250926	-0.71916105	Autosome	Autosome	ENST00000369109
APH1B	-6.20117293	-2.28871091	-3.54510071	Autosome	Autosome	ENST00000261879
API5	-1.04215771	-0.07054603	-0.46762156	Autosome	Autosome	ENST00000531273
APIP	-6.06705792	-2.35105712	-3.31078635	Autosome	Autosome	ENST00000395787
APITD1	-6.12292318	-1.67850248	-2.49300739	Autosome	Autosome	ENST00000602787
APITD1-CORT	-6.12599588	-1.70643143	-2.49653593	Autosome	Autosome	ENST00000400900
APLF	-6.06538418	-2.10926891	-3.06880383	Autosome	Autosome	ENST00000303795
APLN	-5.74249634	-0.18643979	-0.94351506	non-par X	X (Other non-PAR)	ENST00000307484
APLNR	-2.26029272	-0.01129514	-0.80988353	Autosome	Autosome	ENST00000606794
APLP1	-1.83558066	-0.96980056	-1.41056134	Autosome	Autosome	ENST00000221891
APLP2	-1.57059469	-0.66049822	-1.1779	Autosome	Autosome	ENST00000263574
APMAP	-5.67611432	-1.42479138	-1.99874538	Autosome	Autosome	ENST00000217456
APOA1	-5.54762541	-0.35214998	-1.34742435	Autosome	Autosome	ENST00000236850
APOA1BP	-6.16517547	-2.13140063	-3.69371316	Autosome	Autosome	ENST00000368235
APOA2	-5.96035044	-0.16654539	-1.084986	Autosome	Autosome	ENST00000367990
APOA4	-6.17697485	-2.15091283	-3.5326603	Autosome	Autosome	ENST00000357780
APOA5	-6.23377281	-2.32146458	-3.86652115	Autosome	Autosome	ENST00000542499
APOB	-2.08048806	-1.53434544	-1.76676489	Autosome	Autosome	ENST00000233242
APOBEC1	-6.20432293	-2.74239919	-5.04608773	Autosome	Autosome	ENST00000229304
APOBEC2	-5.24768789	-0.26400849	-1.30365022	Autosome	Autosome	ENST00000244669
APOBEC3A	-6.12168398	-1.78245006	-2.49304767	Autosome	Autosome	ENST00000402255
APOBEC3B	-6.19393967	-2.32364752	-3.60885959	Autosome	Autosome	ENST00000333467
APOBEC3C	-5.64682098	-0.65713241	-1.51594284	Autosome	Autosome	ENST00000361441
APOBEC3D	-6.15349941	-2.130263	-2.98177031	Autosome	Autosome	ENST00000216099
APOBEC3F	-6.0957873	-2.02269583	-2.89682398	Autosome	Autosome	ENST00000308521
APOBEC3G	-6.07139791	-2.1369584	-2.993414	Autosome	Autosome	ENST00000407997
APOBEC3H	-6.05055192	-1.6076816	-2.23936932	Autosome	Autosome	ENST00000401756
APOBEC4	-6.11637525	-1.63178555	-2.46866639	Autosome	Autosome	ENST00000308641
APOBR	-5.44091738	-1.37134829	-1.9527153	Autosome	Autosome	ENST00000564831
APOC1	-5.96380267	-0.16941418	-1.13762056	Autosome	Autosome	ENST00000588750
APOC2	-3.75915633	-0.00335027	-0.85560673	Autosome	Autosome	ENST00000590360
APOC4	-6.16479621	-1.91931965	-4.05135877	Autosome	Autosome	ENST00000419266
APOD	-2.77755206	-0.00547139	-0.83682956	Autosome	Autosome	ENST00000343267
APOE	-4.65722814	-0.21616727	-1.28224632	Autosome	Autosome	ENST00000252486
APOF	-6.17421017	-2.08804884	-5.16366893	Autosome	Autosome	ENST00000398189
APOH	-6.17721345	-2.27946506	-3.49961756	Autosome	Autosome	ENST00000205948
APOL1	-6.20893086	-2.10642849	-3.65814563	Autosome	Autosome	ENST00000319136
APOL2	-6.16155824	-0.9819034	-1.88455351	Autosome	Autosome	ENST00000249066
APOL4	-6.0833331	-1.15589575	-1.854864	Autosome	Autosome	ENST00000352371
APOL5	-6.22360292	-2.39367126	-3.57039092	Autosome	Autosome	ENST00000249044
APOL6	-6.20283927	-1.22690542	-2.99708903	Autosome	Autosome	ENST00000409652
APOLD1	-6.1312499	-1.73749974	-5.05568995	Autosome	Autosome	ENST00000326765
APOM	-5.97669248	-0.82351961	-1.62592174	Autosome	Autosome	ENST00000375916
APOO	-1.39406681	-0.06148596	-0.56120378	non-par X	X (Other non-PAR)	ENST00000379226
APOOL	-5.9884718	-2.03091069	-3.34060114	non-par X	X (Other non-PAR)	ENST00000373173
APOPT1	-6.226283	-2.37388213	-3.86697241	Autosome	Autosome	ENST00000409074
APP	-1.8846601	-1.20451999	-1.50638171	Autosome	Autosome	ENST00000346798
APPBP2	-1.50176117	-0.48826095	-1.03880428	Autosome	Autosome	ENST00000083182
APPL1	-1.47364115	-0.61310105	-1.06754357	Autosome	Autosome	ENST00000288266
APPL2	-6.02467813	-2.21181083	-3.47752148	Autosome	Autosome	ENST00000551662
APRT	-6.09883751	-1.66605621	-2.35492547	Autosome	Autosome	ENST00000378364
APTX	-6.11080951	-2.16466722	-3.41319754	Autosome	Autosome	ENST00000379813
AQP10	-5.45069431	-0.23525461	-1.28339023	Autosome	Autosome	ENST00000324978
AQP11	-6.16519287	-2.09379237	-3.44994244	Autosome	Autosome	ENST00000313578
AQP12A	-5.55499085	-0.03120118	-0.99268994	Autosome	Autosome	ENST00000337801
AQP12B	-6.20641339	-2.35785763	-3.96286718	Autosome	Autosome	ENST00000407834
AQP2	-6.16588325	-2.00354474	-3.72478096	Autosome	Autosome	ENST00000199280
AQP3	-1.79252935	-0.33386882	-1.07823063	Autosome	Autosome	ENST00000297991
AQP4	-5.9180866	-1.254343	-1.86004304	Autosome	Autosome	ENST00000383168
AQP5	-6.05519252	-1.07100753	-1.80401667	Autosome	Autosome	ENST00000293599
AQP6	-6.09079329	-1.53729024	-2.19909889	Autosome	Autosome	ENST00000315520
AQP7	-6.20725153	-2.76146935	-4.62498454	Autosome	Autosome	ENST00000297988
AQP8	-6.03000437	-1.51048142	-2.09069044	Autosome	Autosome	ENST00000219660
AQP9	-5.99384237	-1.45404814	-2.02457008	Autosome	Autosome	ENST00000219919
AQPEP	-5.9461591	-1.75582898	-2.4551479	Autosome	Autosome	ENST00000357872
AQR	-1.33882987	-0.668043	-1.01682494	Autosome	Autosome	ENST00000156471
AR	-2.24105813	-0.99578489	-1.47569403	non-par X	X (Other non-PAR)	ENST00000374690
ARAF	-1.56975009	-0.43848603	-1.05080359	non-par X	X (Other non-PAR)	ENST00000377045
ARAP1	-1.72728052	-1.15628905	-1.45146513	Autosome	Autosome	ENST00000393609
ARAP2	-3.72214011	-1.54608031	-2.14408147	Autosome	Autosome	ENST00000303965
ARAP3	-2.09832603	-1.41997527	-1.70800718	Autosome	Autosome	ENST00000239440
ARC	-1.39507927	-0.09716575	-0.67938079	Autosome	Autosome	ENST00000356613
ARCN1	-1.02131408	-0.06626899	-0.43504607	Autosome	Autosome	ENST00000264028
AREGB	-5.74735658	-0.07790944	-1.04516022	Autosome	Autosome	ENST00000380846
AREL1	-2.65623268	-1.44128418	-1.82021966	Autosome	Autosome	ENST00000356357
ARF1	-4.52809494	-0.00669789	-0.89672609	Autosome	Autosome	ENST00000541182
ARF3	-4.22993953	-0.16790069	-1.22857878	Autosome	Autosome	ENST00000256682
ARF4	-1.93729727	-0.01709067	-0.75435004	Autosome	Autosome	ENST00000303436
ARF5	-2.62731968	-0.00467893	-0.83551049	Autosome	Autosome	ENST00000000233
ARF6	-5.68713534	-0.06459844	-1.01579046	Autosome	Autosome	ENST00000298316
ARFGAP1	-1.58544732	-0.50841565	-1.05139941	Autosome	Autosome	ENST00000353546
ARFGAP2	-1.9897384	-1.01229546	-1.45219512	Autosome	Autosome	ENST00000524782
ARFGAP3	-6.09999281	-2.06512774	-2.91931208	Autosome	Autosome	ENST00000263245
ARFGEF1	-1.29270793	-0.63768231	-0.97467435	Autosome	Autosome	ENST00000262215
ARFGEF2	-1.31081567	-0.69462318	-1.02264817	Autosome	Autosome	ENST00000371917
ARFIP1	-2.04858751	-0.53053988	-1.28956369	Autosome	Autosome	ENST00000451320
ARFIP2	-1.54012032	-0.32648379	-0.9851827	Autosome	Autosome	ENST00000254584
ARFRP1	-2.922898	-0.42363595	-1.37370246	Autosome	Autosome	ENST00000359715
ARG1	-5.9581119	-1.52618471	-2.0956867	Autosome	Autosome	ENST00000356962
ARG2	-5.08541161	-1.11785406	-1.74501555	Autosome	Autosome	ENST00000261783
ARGFX	-6.16889474	-1.93149937	-4.94733815	Autosome	Autosome	ENST00000334384
ARGLU1	-1.13146109	-0.07961976	-0.50086612	Autosome	Autosome	ENST00000400198
ARHGAP1	-5.50113896	-1.08275111	-1.7285386	Autosome	Autosome	ENST00000311956
ARHGAP10	-6.05843017	-2.06777089	-3.33702983	Autosome	Autosome	ENST00000336498
ARHGAP11A	-5.66399119	-1.60904768	-2.17488111	Autosome	Autosome	ENST00000361627
ARHGAP11B	-6.02596774	-1.28865641	-1.89262783	Autosome	Autosome	ENST00000428041
ARHGAP12	-2.33688004	-1.34509824	-1.7044964	Autosome	Autosome	ENST00000344936
ARHGAP15	-5.79452835	-1.4667545	-2.1720498	Autosome	Autosome	ENST00000295095
ARHGAP17	-2.2460299	-1.32008119	-1.66357829	Autosome	Autosome	ENST00000289968
ARHGAP18	-4.75782998	-1.25767753	-1.93793755	Autosome	Autosome	ENST00000368149
ARHGAP19	-6.07514577	-2.02727536	-2.89819904	Autosome	Autosome	ENST00000358531
ARHGAP19-SLIT1	-6.05316142	-2.31221171	-3.42908921	Autosome	Autosome	ENST00000453547
ARHGAP20	-1.74922146	-0.99626943	-1.37415547	Autosome	Autosome	ENST00000260283
ARHGAP21	-1.31496934	-0.6520368	-1.00849815	Autosome	Autosome	ENST00000396432
ARHGAP22	-5.50064337	-1.38022189	-1.9595584	Autosome	Autosome	ENST00000417912
ARHGAP24	-6.09140037	-2.0536404	-3.28727888	Autosome	Autosome	ENST00000395184
ARHGAP25	-1.69312098	-0.72388248	-1.22479414	Autosome	Autosome	ENST00000409202
ARHGAP26	-1.46853655	-0.60629791	-1.06624538	Autosome	Autosome	ENST00000274498
ARHGAP27	-5.54214765	-1.37866425	-1.95619806	Autosome	Autosome	ENST00000376922
ARHGAP28	-3.74095108	-1.25418071	-1.7976622	Autosome	Autosome	ENST00000419673
ARHGAP29	-1.35629154	-0.53784428	-0.98981842	Autosome	Autosome	ENST00000260526
ARHGAP30	-1.48723804	-0.61669798	-1.07355165	Autosome	Autosome	ENST00000368013
ARHGAP31	-1.45424376	-0.69509358	-1.09461631	Autosome	Autosome	ENST00000264245
ARHGAP32	-1.41632639	-0.77827963	-1.12153958	Autosome	Autosome	ENST00000310343
ARHGAP33	-1.60308581	-0.91483924	-1.25868501	Autosome	Autosome	ENST00000314737
ARHGAP35	-0.87878757	-0.0499304	-0.39272935	Autosome	Autosome	ENST00000404338
ARHGAP36	-1.31920162	-0.05800703	-0.50559033	non-par X	X (Other non-PAR)	ENST00000276211
ARHGAP39	-5.61848282	-1.56295573	-2.12523807	Autosome	Autosome	ENST00000377307
ARHGAP4	-1.62784231	-0.62652794	-1.14772292	non-par X	X (Other non-PAR)	ENST00000370028
ARHGAP40	-5.1037548	-1.13514889	-1.79340018	Autosome	Autosome	ENST00000373345
ARHGAP42	-1.02703188	-0.06647298	-0.43042266	Autosome	Autosome	ENST00000298815
ARHGAP44	-1.69682442	-0.97224956	-1.35089836	Autosome	Autosome	ENST00000379672
ARHGAP5	-0.94631814	-0.05965025	-0.38022918	Autosome	Autosome	ENST00000345122
ARHGAP6	-1.35419259	-0.22187592	-0.78164601	non-par X	X (Other non-PAR)	ENST00000337414
ARHGAP8	-6.21562904	-2.37376451	-3.80168184	Autosome	Autosome	ENST00000389773
ARHGAP9	-6.12193749	-2.18300187	-3.41156776	Autosome	Autosome	ENST00000393791
ARHGDIA	-1.57453729	-0.08319876	-0.73421651	Autosome	Autosome	ENST00000269321
ARHGDIB	-6.06962246	-1.47007061	-2.0801884	Autosome	Autosome	ENST00000228945
ARHGDIG	-3.88802305	-0.00969265	-0.83311736	Autosome	Autosome	ENST00000219409
ARHGEF1	-1.67588067	-0.96127376	-1.3328825	Autosome	Autosome	ENST00000337665
ARHGEF10	-5.55775269	-1.7457062	-2.32816515	Autosome	Autosome	ENST00000349830
ARHGEF10L	-1.77490693	-1.08900901	-1.42001615	Autosome	Autosome	ENST00000361221
ARHGEF11	-1.15132719	-0.41384151	-0.77422949	Autosome	Autosome	ENST00000368194
ARHGEF12	-1.29482441	-0.63916367	-1.00230958	Autosome	Autosome	ENST00000397843
ARHGEF15	-2.07099564	-1.14930555	-1.54290282	Autosome	Autosome	ENST00000361926
ARHGEF16	-6.05233718	-1.97379006	-2.88938227	Autosome	Autosome	ENST00000378378
ARHGEF17	-1.5289025	-0.96755911	-1.26373334	Autosome	Autosome	ENST00000263674
ARHGEF18	-2.11088989	-1.27895407	-1.60572291	Autosome	Autosome	ENST00000359920
ARHGEF19	-6.04328552	-1.97664064	-2.88580774	Autosome	Autosome	ENST00000270747
ARHGEF2	-1.00750136	-0.17493117	-0.59475548	Autosome	Autosome	ENST00000361247
ARHGEF25	-3.00037681	-1.23351809	-1.74793329	Autosome	Autosome	ENST00000333972
ARHGEF26	-2.27172265	-1.24767862	-1.62658488	Autosome	Autosome	ENST00000356448
ARHGEF28	-5.62721589	-1.67225469	-2.43665896	Autosome	Autosome	ENST00000545377
ARHGEF3	-1.38523437	-0.43519647	-0.93910069	Autosome	Autosome	ENST00000338458
ARHGEF33	-2.39514318	-1.09555254	-1.6059889	Autosome	Autosome	ENST00000409978
ARHGEF37	-6.15881937	-2.73467831	-3.56367053	Autosome	Autosome	ENST00000333677
ARHGEF39	-6.19862088	-2.31567243	-3.60678709	Autosome	Autosome	ENST00000378387
ARHGEF4	-2.66101667	-1.19460278	-1.67505488	Autosome	Autosome	ENST00000326016
ARHGEF40	-1.69962456	-1.21135543	-1.44273342	Autosome	Autosome	ENST00000298694
ARHGEF5	-6.08095724	-2.13335325	-3.5403324	Autosome	Autosome	ENST00000056217
ARHGEF6	-0.94682231	-0.04652734	-0.32035711	non-par X	X (Other non-PAR)	ENST00000250617
ARHGEF7	-1.06745402	-0.06992177	-0.4600035	Autosome	Autosome	ENST00000375741
ARHGEF9	-1.19673306	-0.06007762	-0.47967426	non-par X	X (Other non-PAR)	ENST00000253401
ARID1A	-0.75922824	-0.03991952	-0.3151954	Autosome	Autosome	ENST00000324856
ARID1B	-1.17220922	-0.42683901	-0.82508264	Autosome	Autosome	ENST00000346085
ARID2	-1.01019631	-0.17309889	-0.59938981	Autosome	Autosome	ENST00000334344
ARID3A	-1.20793543	-0.08643068	-0.59460597	Autosome	Autosome	ENST00000263620
ARID3B	-1.23081245	-0.08438283	-0.54615369	Autosome	Autosome	ENST00000346246
ARID3C	-6.19058243	-2.23450992	-3.46173087	Autosome	Autosome	ENST00000378909
ARID4A	-6.10192651	-2.44664597	-3.58443439	Autosome	Autosome	ENST00000355431
ARID4B	-1.34457633	-0.53373855	-0.97903248	Autosome	Autosome	ENST00000264183
ARID5A	-2.29972698	-0.49336306	-1.34954196	Autosome	Autosome	ENST00000357485
ARID5B	-1.01041985	-0.06500066	-0.40606448	Autosome	Autosome	ENST00000279873
ARIH1	-1.26114135	-0.25040342	-0.75024188	Autosome	Autosome	ENST00000379887
ARIH2	-1.02401075	-0.06648652	-0.44060194	Autosome	Autosome	ENST00000356401
ARL1	-4.63795247	-0.72616863	-1.5309331	Autosome	Autosome	ENST00000261636
ARL10	-6.07883646	-1.62308795	-2.64886075	Autosome	Autosome	ENST00000310389
ARL11	-6.18356218	-1.05579441	-2.02770689	Autosome	Autosome	ENST00000282026
ARL13A	-5.79662478	-1.14673552	-1.76558033	non-par X	X (Other non-PAR)	ENST00000450049
ARL13B	-5.44891595	-1.28890459	-1.87803915	Autosome	Autosome	ENST00000394222
ARL14	-6.18223124	-1.85861787	-2.92009629	Autosome	Autosome	ENST00000320767
ARL14EP	-2.63156679	-0.01286189	-0.85988608	Autosome	Autosome	ENST00000282032
ARL15	-6.08090403	-1.59984308	-2.35842478	Autosome	Autosome	ENST00000504924
ARL16	-6.24753071	-2.51393362	-4.13568943	Autosome	Autosome	ENST00000397498
ARL2	-4.92088115	-0.22254241	-1.28853966	Autosome	Autosome	ENST00000246747
ARL2BP	-6.21565765	-2.3045624	-3.70430794	Autosome	Autosome	ENST00000219204
ARL3	-6.16050788	-1.91638361	-3.05948017	Autosome	Autosome	ENST00000260746
ARL4A	-5.47593627	-0.00999733	-0.9576025	Autosome	Autosome	ENST00000396663
ARL4C	-5.56665158	-0.03708547	-0.98728206	Autosome	Autosome	ENST00000390645
ARL4D	-1.64785757	-0.08007087	-0.71634051	Autosome	Autosome	ENST00000320033
ARL5A	-6.02211497	-1.21035451	-2.00392109	Autosome	Autosome	ENST00000295087
ARL5B	-6.06458149	-1.56826105	-2.15589897	Autosome	Autosome	ENST00000377275
ARL5C	-6.17558285	-1.87755003	-3.68911758	Autosome	Autosome	ENST00000444555
ARL6	-3.22956063	-0.14117513	-1.1942972	Autosome	Autosome	ENST00000463745
ARL6IP1	-1.86515386	-0.3240052	-1.11907211	Autosome	Autosome	ENST00000304414
ARL6IP4	-5.60385227	-1.00152734	-1.68416231	Autosome	Autosome	ENST00000315580
ARL6IP5	-6.18410724	-0.74390875	-1.66500831	Autosome	Autosome	ENST00000273258
ARL6IP6	-3.15571083	-0.00369866	-0.81967814	Autosome	Autosome	ENST00000326446
ARL8A	-1.39468436	-0.09560911	-0.69021072	Autosome	Autosome	ENST00000272217
ARL8B	-1.36541067	-0.09678358	-0.68146468	Autosome	Autosome	ENST00000256496
ARL9	-3.70056569	-0.00485141	-0.86414905	Autosome	Autosome	ENST00000360096
ARMC1	-1.37406421	-0.09593805	-0.70353623	Autosome	Autosome	ENST00000276569
ARMC10	-5.79969561	-0.97397592	-1.68339559	Autosome	Autosome	ENST00000323716
ARMC12	-6.17518407	-2.25922497	-3.7313011	Autosome	Autosome	ENST00000288065
ARMC2	-6.00916188	-1.82506764	-2.60152491	Autosome	Autosome	ENST00000392644
ARMC3	-5.94187605	-1.84805578	-2.48470181	Autosome	Autosome	ENST00000298032
ARMC4	-6.03810929	-2.0728256	-3.36869565	Autosome	Autosome	ENST00000305242
ARMC5	-1.77445903	-0.75231201	-1.27937507	Autosome	Autosome	ENST00000268314
ARMC6	-6.14170852	-2.11568618	-3.5102155	Autosome	Autosome	ENST00000535612
ARMC7	-6.04847562	-0.59512578	-1.5118527	Autosome	Autosome	ENST00000245543
ARMC8	-0.9423549	-0.05840925	-0.40111977	Autosome	Autosome	ENST00000481646
ARMC9	-5.42756076	-1.34413927	-2.03604509	Autosome	Autosome	ENST00000349938
ARMCX1	-4.67229936	-0.12226699	-1.15886502	non-par X	X (Other non-PAR)	ENST00000372829
ARMCX2	-2.73032217	-0.0028257	-0.66312317	non-par X	X (Other non-PAR)	ENST00000328766
ARMCX3	-4.70442369	-0.00279194	-0.71054202	non-par X	X (Other non-PAR)	ENST00000341189
ARMCX5	-3.88717539	-0.09534711	-1.14269306	non-par X	X (Other non-PAR)	ENST00000604957
ARMCX6	-4.16394377	-0.00374155	-0.70232187	non-par X	X (Other non-PAR)	ENST00000539247
ARNT	-1.47885951	-0.60941671	-1.08862412	Autosome	Autosome	ENST00000358595
ARNT2	-1.45383822	-0.46383442	-0.97685199	Autosome	Autosome	ENST00000303329
ARNTL	-1.58694987	-0.6721699	-1.13990331	Autosome	Autosome	ENST00000389707
ARNTL2	-6.14359597	-2.22681259	-3.60237319	Autosome	Autosome	ENST00000266503
ARPC1A	-1.18176993	-0.08326951	-0.52238638	Autosome	Autosome	ENST00000262942
ARPC1B	-2.09260147	-0.77766082	-1.39077799	Autosome	Autosome	ENST00000451682
ARPC2	-1.28119782	-0.09202701	-0.58969364	Autosome	Autosome	ENST00000295685
ARPC3	-5.70423838	-0.69111473	-1.52692197	Autosome	Autosome	ENST00000228825
ARPC4	-1.42992443	-0.09645058	-0.75099853	Autosome	Autosome	ENST00000433034
ARPC4-TTLL3	-6.06479751	-2.07263343	-3.59083573	Autosome	Autosome	ENST00000397256
ARPC5	-5.30423922	-0.00801205	-0.9450261	Autosome	Autosome	ENST00000294742
ARPC5L	-3.18238275	-0.00364553	-0.82019008	Autosome	Autosome	ENST00000353214
ARPP19	-5.60279835	-0.04131009	-0.995096	Autosome	Autosome	ENST00000566423
ARPP21	-1.75778041	-1.00056181	-1.38469556	Autosome	Autosome	ENST00000458225
ARR3	-1.77185635	-0.48804163	-1.17659628	non-par X	X (Other non-PAR)	ENST00000307959
ARRB1	-1.2360069	-0.08784971	-0.55573146	Autosome	Autosome	ENST00000420843
ARRB2	-6.05994059	-2.09212169	-3.35081022	Autosome	Autosome	ENST00000412477
ARRDC1	-5.99893505	-1.45501654	-2.02904723	Autosome	Autosome	ENST00000371421
ARRDC2	-6.19014927	-2.27640548	-3.44258688	Autosome	Autosome	ENST00000222250
ARRDC3	-1.66359159	-0.54572876	-1.12009195	Autosome	Autosome	ENST00000265138
ARRDC4	-6.067813	-1.83596739	-2.44943193	Autosome	Autosome	ENST00000268042
ARRDC5	-6.04844062	-0.60621686	-1.53003286	Autosome	Autosome	ENST00000381781
ARSA	-6.10949173	-2.15302489	-3.19720177	Autosome	Autosome	ENST00000216124
ARSB	-6.07092316	-1.91361224	-2.9613104	Autosome	Autosome	ENST00000264914
ARSD	-2.03586695	-0.46863867	-1.2294291	non-par X	X (Other non-PAR)	ENST00000381154
ARSE	-1.58212557	-0.2514822	-0.9571876	non-par X	X (Other non-PAR)	ENST00000381134
ARSF	-5.91633416	-1.945557	-2.82280314	non-par X	X (Other non-PAR)	ENST00000381127
ARSG	-6.16995543	-2.29973886	-3.98915772	Autosome	Autosome	ENST00000448504
ARSH	-5.98748304	-2.01862841	-2.961823	non-par X	X (Other non-PAR)	ENST00000381130
ARSI	-6.12720642	-2.15657066	-3.46467633	Autosome	Autosome	ENST00000328668
ARSJ	-6.00817232	-1.6988325	-2.54032742	Autosome	Autosome	ENST00000315366
ARSK	-5.72071623	-1.31843405	-2.01860918	Autosome	Autosome	ENST00000380009
ART1	-6.03740873	-2.18220392	-2.88931929	Autosome	Autosome	ENST00000250693
ART3	-6.06629857	-1.87415534	-2.78656299	Autosome	Autosome	ENST00000355810
ART4	-5.94570524	-1.3936772	-1.98754353	Autosome	Autosome	ENST00000228936
ART5	-6.09314687	-1.79429152	-2.56369556	Autosome	Autosome	ENST00000397068
ARTN	-5.59803876	-0.03991313	-0.99874629	Autosome	Autosome	ENST00000414809
ARV1	-6.09882832	-1.70601738	-2.35372387	Autosome	Autosome	ENST00000310256
ARVCF	-6.17041524	-2.28689908	-3.45624511	Autosome	Autosome	ENST00000263207
ARX	-2.9803969	-0.00490464	-0.71550124	non-par X	X (Other non-PAR)	ENST00000379044
AS3MT	-6.13762162	-2.20015755	-3.82372228	Autosome	Autosome	ENST00000369880
ASAH1	-6.10062105	-2.0126728	-2.75982697	Autosome	Autosome	ENST00000381733
ASAH2	-6.12678738	-2.4964483	-4.87308144	Autosome	Autosome	ENST00000395526
ASAH2B	-5.78470685	-0.09028758	-1.04229576	Autosome	Autosome	ENST00000374006
ASAH2C	-6.12704729	-2.06820885	-4.13124009	Autosome	Autosome	ENST00000426610
ASAP1	-1.35432863	-0.54143345	-0.9752432	Autosome	Autosome	ENST00000357668
ASAP2	-1.34912093	-0.53660796	-0.95755853	Autosome	Autosome	ENST00000281419
ASAP3	-5.62524257	-1.57653305	-2.26616969	Autosome	Autosome	ENST00000336689
ASB1	-5.57435734	-0.85886158	-1.60771446	Autosome	Autosome	ENST00000264607
ASB10	-6.14922504	-2.10654854	-3.00447236	Autosome	Autosome	ENST00000420175
ASB11	-5.96268231	-1.89048558	-4.46683625	non-par X	X (Other non-PAR)	ENST00000480796
ASB12	-5.94666709	-1.47783775	-2.19020254	non-par X	X (Other non-PAR)	ENST00000362002
ASB13	-6.04967093	-2.06397013	-2.86459632	Autosome	Autosome	ENST00000357700
ASB14	-6.13106389	-2.07340546	-2.87250164	Autosome	Autosome	ENST00000487349
ASB15	-6.0665969	-2.09846785	-3.21465781	Autosome	Autosome	ENST00000451558
ASB16	-6.15835261	-2.2120346	-3.45392912	Autosome	Autosome	ENST00000293414
ASB17	-6.18065118	-2.0866944	-3.77313288	Autosome	Autosome	ENST00000284142
ASB18	-6.1781699	-2.10248207	-3.57116894	Autosome	Autosome	ENST00000409749
ASB2	-6.16033053	-2.22375117	-3.54585784	Autosome	Autosome	ENST00000555019
ASB3	-2.24459604	-0.91375367	-1.48589151	Autosome	Autosome	ENST00000406625
ASB4	-6.09534315	-1.97567159	-3.07402945	Autosome	Autosome	ENST00000325885
ASB5	-6.14246475	-2.19868904	-3.16428645	Autosome	Autosome	ENST00000296525
ASB6	-5.85336973	-1.20811941	-1.81690606	Autosome	Autosome	ENST00000277458
ASB7	-1.13912065	-0.07992581	-0.54772383	Autosome	Autosome	ENST00000332783
ASB8	-5.88718231	-1.30822709	-1.90196716	Autosome	Autosome	ENST00000317697
ASB9	-2.77885655	-0.00808583	-0.66132298	non-par X	X (Other non-PAR)	ENST00000380488
ASCC1	-6.11495196	-2.05874957	-2.93328005	Autosome	Autosome	ENST00000342444
ASCC2	-1.69602188	-0.82727578	-1.2815742	Autosome	Autosome	ENST00000397771
ASCC3	-2.80625516	-1.6616805	-2.04614585	Autosome	Autosome	ENST00000369162
ASCL1	-3.98226345	-0.00126084	-0.85509162	Autosome	Autosome	ENST00000266744
ASCL4	-6.13968783	-0.9041036	-1.7652813	Autosome	Autosome	ENST00000342331
ASF1A	-1.75544564	-0.05429678	-0.79697733	Autosome	Autosome	ENST00000229595
ASF1B	-6.05876142	-1.41475253	-2.13688794	Autosome	Autosome	ENST00000263382
ASGR1	-6.20253443	-2.31019797	-3.7464687	Autosome	Autosome	ENST00000269299
ASGR2	-6.15306118	-2.01033118	-3.16053797	Autosome	Autosome	ENST00000380952
ASH1L	-0.69027497	-0.10789805	-0.33171349	Autosome	Autosome	ENST00000392403
ASH2L	-1.71698579	-0.8471827	-1.29689513	Autosome	Autosome	ENST00000343823
ASIC1	-1.64537813	-0.70595116	-1.22893614	Autosome	Autosome	ENST00000228468
ASIC2	-1.19876232	-0.0875643	-0.5536371	Autosome	Autosome	ENST00000225823
ASIC3	-5.98410241	-2.29653188	-3.45885411	Autosome	Autosome	ENST00000297512
ASIC4	-5.46477495	-1.18569872	-1.91260565	Autosome	Autosome	ENST00000347842
ASIC5	-6.07387243	-2.12649167	-3.24041008	Autosome	Autosome	ENST00000537611
ASIP	-5.03179133	-0.01018691	-0.89345643	Autosome	Autosome	ENST00000568305
ASL	-6.09421604	-2.06471543	-3.32881576	Autosome	Autosome	ENST00000304874
ASMT	-6.14374837	-2.37353716	-4.64510416	X (PAR)	X (PAR)	ENST00000381241
ASMTL	-6.09215701	-2.03137769	-2.82292522	X (PAR)	X (PAR)	ENST00000381317
ASNA1	-5.25267566	-0.56015641	-1.4628038	Autosome	Autosome	ENST00000591090
ASNS	-5.65964623	-1.48726495	-2.05605594	Autosome	Autosome	ENST00000175506
ASNSD1	-6.15124348	-2.2256401	-3.73168078	Autosome	Autosome	ENST00000260952
ASPA	-6.08268012	-1.53654106	-2.45446367	Autosome	Autosome	ENST00000263080
ASPDH	-6.05165516	-1.71210044	-2.63602177	Autosome	Autosome	ENST00000389208
ASPG	-6.08359823	-2.09271208	-3.6416637	Autosome	Autosome	ENST00000551177
ASPH	-5.75616023	-1.70517063	-2.30459283	Autosome	Autosome	ENST00000379454
ASPHD1	-6.1100464	-1.80898847	-2.53610808	Autosome	Autosome	ENST00000308748
ASPHD2	-1.43548972	-0.09536361	-0.64102157	Autosome	Autosome	ENST00000215906
ASPM	-3.37405174	-1.70098003	-2.24860303	Autosome	Autosome	ENST00000367409
ASPN	-5.88711319	-1.52517399	-2.11335349	Autosome	Autosome	ENST00000375544
ASPRV1	-6.06370571	-1.28325042	-2.03805915	Autosome	Autosome	ENST00000320256
ASPSCR1	-6.04722578	-2.47935927	-3.32313807	Autosome	Autosome	ENST00000306729
ASRGL1	-5.92233726	-0.79235341	-1.60871626	Autosome	Autosome	ENST00000415229
ASS1	-5.43518897	-1.39186205	-1.95855027	Autosome	Autosome	ENST00000372394
ASTE1	-5.95330541	-1.72018526	-2.36759057	Autosome	Autosome	ENST00000264992
ASTL	-6.12917526	-2.04648772	-3.04212148	Autosome	Autosome	ENST00000342380
ASTN1	-1.09180445	-0.19761946	-0.61177606	Autosome	Autosome	ENST00000361833
ASTN2	-1.47723229	-0.71221224	-1.10831231	Autosome	Autosome	ENST00000361209
ASUN	-1.63855613	-0.88186635	-1.29557057	Autosome	Autosome	ENST00000261191
ASXL1	-5.70295774	-1.66277686	-2.34686137	Autosome	Autosome	ENST00000375687
ASXL2	-1.30158151	-0.39372972	-0.86607266	Autosome	Autosome	ENST00000435504
ASXL3	-1.35614747	-0.62405511	-1.01124839	Autosome	Autosome	ENST00000269197
ASZ1	-5.97511105	-1.6304817	-2.37493039	Autosome	Autosome	ENST00000284629
ATAD1	-4.78899296	-0.99886463	-1.66100329	Autosome	Autosome	ENST00000308448
ATAD2	-1.34083819	-0.67556498	-1.03112987	Autosome	Autosome	ENST00000287394
ATAD2B	-1.31092593	-0.51172485	-0.97140921	Autosome	Autosome	ENST00000238789
ATAD3A	-5.98823783	-1.81625226	-2.52384818	Autosome	Autosome	ENST00000378755
ATAD3B	-6.14664345	-2.22661443	-3.77256104	Autosome	Autosome	ENST00000308647
ATAD3C	-2.46174098	-0.72493732	-1.4435713	Autosome	Autosome	ENST00000378785
ATAD5	-1.63565934	-1.04514417	-1.3402796	Autosome	Autosome	ENST00000321990
ATAT1	-2.40534429	-1.28942704	-1.67202724	Autosome	Autosome	ENST00000330083
ATCAY	-2.20507038	-0.50981962	-1.31783634	Autosome	Autosome	ENST00000450849
ATE1	-1.95492084	-1.07175138	-1.46084676	Autosome	Autosome	ENST00000369043
ATF1	-1.6263862	-0.33009875	-1.02034323	Autosome	Autosome	ENST00000262053
ATF2	-1.7682166	-0.74972026	-1.26689447	Autosome	Autosome	ENST00000264110
ATF3	-2.09061678	-0.25849925	-1.15014691	Autosome	Autosome	ENST00000341491
ATF4	-6.08796091	-0.94671539	-1.7289335	Autosome	Autosome	ENST00000337304
ATF5	-6.18980972	-2.25573186	-4.5195744	Autosome	Autosome	ENST00000423777
ATF6	-2.31589641	-1.24626325	-1.64864906	Autosome	Autosome	ENST00000367942
ATF6B	-5.65436141	-1.4394559	-2.14680365	Autosome	Autosome	ENST00000375203
ATF7	-1.17376109	-0.08357245	-0.56928725	Autosome	Autosome	ENST00000420353
ATF7IP	-1.25726889	-0.36607679	-0.84515846	Autosome	Autosome	ENST00000261168
ATF7IP2	-5.57842627	-1.40707206	-1.97438508	Autosome	Autosome	ENST00000396560
ATG10	-6.0599971	-1.67278764	-2.40630022	Autosome	Autosome	ENST00000282185
ATG12	-6.1179945	-2.18178851	-3.8667678	Autosome	Autosome	ENST00000509910
ATG13	-1.20683336	-0.08752581	-0.57808861	Autosome	Autosome	ENST00000528494
ATG14	-1.90669399	-1.00319238	-1.44033809	Autosome	Autosome	ENST00000247178
ATG16L1	-1.17564113	-0.22442591	-0.70454748	Autosome	Autosome	ENST00000392017
ATG16L2	-6.1317284	-2.19907838	-3.47807229	Autosome	Autosome	ENST00000321297
ATG2A	-1.75388331	-1.24308759	-1.48309192	Autosome	Autosome	ENST00000377264
ATG2B	-1.61829713	-1.15286451	-1.37880773	Autosome	Autosome	ENST00000359933
ATG3	-3.77288233	-0.83429802	-1.565679	Autosome	Autosome	ENST00000283290
ATG4A	-1.24184721	-0.05852902	-0.47447942	non-par X	X (Other non-PAR)	ENST00000372232
ATG4B	-1.2867714	-0.09554661	-0.59987395	Autosome	Autosome	ENST00000404914
ATG4C	-6.03724631	-1.96981677	-3.26860199	Autosome	Autosome	ENST00000317868
ATG4D	-6.08163922	-1.92075727	-2.81145011	Autosome	Autosome	ENST00000309469
ATG5	-1.35451844	-0.09607598	-0.63937739	Autosome	Autosome	ENST00000369076
ATG7	-6.16620619	-2.20671296	-3.61945545	Autosome	Autosome	ENST00000354449
ATG9A	-1.63843662	-0.69376156	-1.20858003	Autosome	Autosome	ENST00000409618
ATG9B	-6.0912662	-2.20578847	-3.59598723	Autosome	Autosome	ENST00000377974
ATHL1	-6.03373453	-2.1411282	-3.42726842	Autosome	Autosome	ENST00000409548
ATIC	-6.15463817	-2.22976749	-3.4737614	Autosome	Autosome	ENST00000236959
ATL1	-1.0713288	-0.07312742	-0.48555616	Autosome	Autosome	ENST00000358385
ATL2	-1.83780176	-0.98234909	-1.40850866	Autosome	Autosome	ENST00000378954
ATL3	-3.55933823	-1.2249745	-1.77055376	Autosome	Autosome	ENST00000398868
ATM	-3.20927427	-1.77921988	-2.29560707	Autosome	Autosome	ENST00000278616
ATMIN	-4.21974577	-0.96182109	-1.63289268	Autosome	Autosome	ENST00000299575
ATN1	-1.34301862	-0.41221919	-0.90023189	Autosome	Autosome	ENST00000356654
ATOH1	-3.16037275	-0.00665647	-0.84474501	Autosome	Autosome	ENST00000306011
ATOH7	-6.19704336	-1.44997368	-2.66153279	Autosome	Autosome	ENST00000373673
ATOH8	-3.84932455	-0.00755244	-0.87093501	Autosome	Autosome	ENST00000306279
ATOX1	-6.00481452	-0.19498816	-1.12377549	Autosome	Autosome	ENST00000524142
ATP10A	-2.00444075	-1.33898002	-1.61516184	Autosome	Autosome	ENST00000356865
ATP10B	-6.05169096	-2.34961999	-3.38010349	Autosome	Autosome	ENST00000327245
ATP10D	-4.08146548	-1.49619664	-2.06064256	Autosome	Autosome	ENST00000273859
ATP11A	-5.04352366	-1.45635553	-2.14275209	Autosome	Autosome	ENST00000487903
ATP11B	-1.72039426	-1.12819054	-1.40822688	Autosome	Autosome	ENST00000323116
ATP11C	-1.11300234	-0.16796367	-0.6139634	non-par X	X (Other non-PAR)	ENST00000327569
ATP12A	-6.09800798	-2.14379126	-3.56983013	Autosome	Autosome	ENST00000218548
ATP13A1	-1.68211405	-1.00034755	-1.35757819	Autosome	Autosome	ENST00000357324
ATP13A2	-2.11993416	-1.37562377	-1.67095336	Autosome	Autosome	ENST00000326735
ATP13A3	-1.3763433	-0.55351188	-0.98909298	Autosome	Autosome	ENST00000439040
ATP13A4	-6.06878284	-2.08310282	-3.39675613	Autosome	Autosome	ENST00000342695
ATP13A5	-6.30076143	-2.92850316	-5.45892618	Autosome	Autosome	ENST00000342358
ATP1A1	-0.931983	-0.06094143	-0.39495767	Autosome	Autosome	ENST00000537345
ATP1A2	-1.91386345	-1.21701782	-1.53662047	Autosome	Autosome	ENST00000361216
ATP1A3	-0.97141798	-0.06045669	-0.41648518	Autosome	Autosome	ENST00000545399
ATP1A4	-5.91754311	-1.90174841	-2.82801644	Autosome	Autosome	ENST00000368081
ATP1B1	-1.16448758	-0.08273232	-0.59311303	Autosome	Autosome	ENST00000367816
ATP1B2	-4.18919427	-0.83457425	-1.56520306	Autosome	Autosome	ENST00000250111
ATP1B3	-5.74292809	-0.93496542	-1.66598184	Autosome	Autosome	ENST00000286371
ATP1B4	-5.78921237	-1.50118147	-2.01459262	non-par X	X (Other non-PAR)	ENST00000218008
ATP2A1	-5.99851312	-2.05269232	-2.9672601	Autosome	Autosome	ENST00000357084
ATP2A2	-1.40950643	-0.57197576	-0.99895784	Autosome	Autosome	ENST00000539276
ATP2A3	-4.82090045	-1.35692083	-2.01460321	Autosome	Autosome	ENST00000359983
ATP2B1	-0.89525395	-0.05497188	-0.39908503	Autosome	Autosome	ENST00000428670
ATP2B2	-4.00646316	-1.42719576	-1.93085634	Autosome	Autosome	ENST00000360273
ATP2B3	-1.21770071	-0.19397967	-0.67996047	non-par X	X (Other non-PAR)	ENST00000263519
ATP2B4	-1.68273999	-1.0350632	-1.36044123	Autosome	Autosome	ENST00000357681
ATP2C1	-1.72739922	-1.0559132	-1.40622589	Autosome	Autosome	ENST00000393221
ATP2C2	-6.17389831	-2.71807988	-4.33289316	Autosome	Autosome	ENST00000262429
ATP4A	-5.53363109	-1.42589495	-2.10419318	Autosome	Autosome	ENST00000262623
ATP4B	-6.11736241	-1.80802234	-2.54779653	Autosome	Autosome	ENST00000335288
ATP5A1	-1.14102596	-0.07665478	-0.55669153	Autosome	Autosome	ENST00000282050
ATP5B	-1.29237167	-0.09354469	-0.64194427	Autosome	Autosome	ENST00000262030
ATP5C1	-5.39707877	-1.16797102	-1.79138531	Autosome	Autosome	ENST00000356708
ATP5D	-5.81754355	-0.10944636	-1.05205239	Autosome	Autosome	ENST00000215375
ATP5E	-6.17456516	-1.67153117	-3.19430891	Autosome	Autosome	ENST00000243997
ATP5EP2	-6.20927543	-0.36058522	-1.37782208	Autosome	Autosome	ENST00000381026
ATP5F1	-2.32524918	-0.48078509	-1.3278247	Autosome	Autosome	ENST00000369722
ATP5G1	-5.41007426	-0.00284351	-0.94617018	Autosome	Autosome	ENST00000393366
ATP5G2	-6.18732183	-2.23750108	-3.43503638	Autosome	Autosome	ENST00000394349
ATP5G3	-6.0735282	-1.57977549	-2.35082535	Autosome	Autosome	ENST00000284727
ATP5H	-6.18393695	-2.11672625	-4.95565052	Autosome	Autosome	ENST00000301587
ATP5I	-5.62114545	-0.043717	-0.99763774	Autosome	Autosome	ENST00000304312
ATP5J	-6.03492441	-1.03645478	-1.77095535	Autosome	Autosome	ENST00000457143
ATP5J2	-6.12294477	-1.20085279	-2.03012615	Autosome	Autosome	ENST00000292475
ATP5J2-PTCD1	-6.03061948	-1.82524715	-2.61648225	Autosome	Autosome	ENST00000413834
ATP5L	-5.99843244	-0.5629603	-1.47153748	Autosome	Autosome	ENST00000300688
ATP5L2	-5.92071537	-0.14444994	-1.07610566	Autosome	Autosome	ENST00000505920
ATP5O	-6.06801061	-1.63186813	-2.25182593	Autosome	Autosome	ENST00000290299
ATP5S	-4.21549203	-0.17254053	-1.23371443	Autosome	Autosome	ENST00000311459
ATP5SL	-6.18637172	-2.29759485	-3.59228449	Autosome	Autosome	ENST00000417807
ATP6AP1L	-6.19344971	-2.22526298	-3.71546797	Autosome	Autosome	ENST00000380167
ATP6AP2	-1.43889635	-0.05220035	-0.59803844	non-par X	X (Other non-PAR)	ENST00000378438
ATP6C	-6.20849575	-0.77940222	-1.71779907	Autosome	Autosome	ENST00000569317
ATP6V0A1	-1.2566435	-0.3661063	-0.81343224	Autosome	Autosome	ENST00000264649
ATP6V0A2	-2.12967739	-1.30590606	-1.62581726	Autosome	Autosome	ENST00000330342
ATP6V0A4	-5.62912188	-1.55282833	-2.20345966	Autosome	Autosome	ENST00000310018
ATP6V0B	-1.85690543	-0.03945897	-0.76114769	Autosome	Autosome	ENST00000472174
ATP6V0C	-5.26150523	-0.00840546	-0.91427196	Autosome	Autosome	ENST00000330398
ATP6V0D1	-1.29570105	-0.09119549	-0.62105471	Autosome	Autosome	ENST00000290949
ATP6V0D2	-6.21826216	-2.36310993	-3.71822234	Autosome	Autosome	ENST00000285393
ATP6V0E1	-5.47288578	-0.0144202	-0.94507508	Autosome	Autosome	ENST00000519374
ATP6V1A	-1.58476098	-0.6697677	-1.15146638	Autosome	Autosome	ENST00000273398
ATP6V1B1	-3.90568398	-1.10237885	-1.75805233	Autosome	Autosome	ENST00000234396
ATP6V1B2	-1.4217692	-0.44361627	-0.9300691	Autosome	Autosome	ENST00000276390
ATP6V1C1	-5.9600442	-1.59654052	-2.18014882	Autosome	Autosome	ENST00000395862
ATP6V1C2	-5.56578983	-1.22172825	-1.92582043	Autosome	Autosome	ENST00000272238
ATP6V1D	-5.77035628	-1.44220082	-2.00579809	Autosome	Autosome	ENST00000216442
ATP6V1E1	-1.84446506	-0.31084595	-1.10929431	Autosome	Autosome	ENST00000253413
ATP6V1E2	-6.10003045	-1.80782467	-2.92918808	Autosome	Autosome	ENST00000306448
ATP6V1F	-6.22061162	-0.78828975	-1.73986994	Autosome	Autosome	ENST00000492758
ATP6V1G1	-6.13570179	-1.30530794	-2.32415134	Autosome	Autosome	ENST00000374050
ATP6V1G2	-6.15049426	-1.9288351	-2.95901494	Autosome	Autosome	ENST00000303892
ATP6V1G3	-6.16074913	-1.713474	-2.76751766	Autosome	Autosome	ENST00000281087
ATP6V1H	-2.39776898	-1.15562921	-1.60879526	Autosome	Autosome	ENST00000359530
ATP7A	-0.87560153	-0.04203426	-0.297769	non-par X	X (Other non-PAR)	ENST00000341514
ATP7B	-6.02168316	-2.04616353	-3.4857284	Autosome	Autosome	ENST00000242839
ATP8A1	-1.75872385	-1.21806581	-1.47408262	Autosome	Autosome	ENST00000381668
ATP8A2	-2.15407329	-1.41183974	-1.69520147	Autosome	Autosome	ENST00000381655
ATP8B1	-2.33398888	-1.53953171	-1.81105504	Autosome	Autosome	ENST00000536015
ATP8B2	-1.73572001	-1.10541864	-1.42226734	Autosome	Autosome	ENST00000368489
ATP8B3	-6.11274257	-2.27740946	-3.03660873	Autosome	Autosome	ENST00000310127
ATP8B4	-5.98021452	-1.99353333	-3.00098873	Autosome	Autosome	ENST00000284509
ATP9A	-1.29692642	-0.50455476	-0.90424207	Autosome	Autosome	ENST00000338821
ATP9B	-2.23073039	-1.46106141	-1.74528558	Autosome	Autosome	ENST00000426216
ATPAF1	-5.53613828	-0.89441015	-1.63753364	Autosome	Autosome	ENST00000576409
ATPAF2	-6.06572396	-1.65434498	-2.32555628	Autosome	Autosome	ENST00000474627
ATPIF1	-5.09888928	-0.00382444	-0.91248895	Autosome	Autosome	ENST00000335514
ATR	-1.62220151	-1.18538371	-1.40844708	Autosome	Autosome	ENST00000350721
ATRAID	-5.15813574	-0.51733591	-1.44412488	Autosome	Autosome	ENST00000380171
ATRIP	-2.79217926	-1.2165741	-1.70269308	Autosome	Autosome	ENST00000320211
ATRN	-1.79084571	-1.27693998	-1.52143818	Autosome	Autosome	ENST00000262919
ATRNL1	-1.59613085	-0.99215137	-1.31874945	Autosome	Autosome	ENST00000355044
ATRX	-1.23380197	-0.55151746	-0.90544548	non-par X	X (Other non-PAR)	ENST00000373344
ATXN1	-6.09410034	-2.00545387	-3.16892485	Autosome	Autosome	ENST00000244769
ATXN10	-2.37128149	-1.00969202	-1.54396937	Autosome	Autosome	ENST00000252934
ATXN1L	-1.24683957	-0.08850529	-0.62084427	Autosome	Autosome	ENST00000427980
ATXN2	-2.23872544	-1.39195316	-1.69901408	Autosome	Autosome	ENST00000377617
ATXN2L	-0.88991355	-0.05073598	-0.34903738	Autosome	Autosome	ENST00000395547
ATXN3	-6.15046557	-2.42518362	-3.33781869	Autosome	Autosome	ENST00000393287
ATXN7	-2.11781298	-1.10324104	-1.52949876	Autosome	Autosome	ENST00000398590
ATXN7L1	-1.26150841	-0.09028359	-0.62288981	Autosome	Autosome	ENST00000419735
ATXN7L2	-1.54178908	-0.32659219	-0.98624486	Autosome	Autosome	ENST00000369870
ATXN7L3	-1.14756529	-0.08244305	-0.58857738	Autosome	Autosome	ENST00000454077
ATXN7L3B	-6.19931703	-1.13573784	-2.62932186	Autosome	Autosome	ENST00000519948
AUH	-5.88580153	-1.53703045	-2.09720712	Autosome	Autosome	ENST00000375731
AUNIP	-6.16038334	-2.03452705	-3.44715789	Autosome	Autosome	ENST00000374298
AUP1	-5.72633742	-1.19641737	-1.91117935	Autosome	Autosome	ENST00000377526
AURKA	-1.61992923	-0.33981843	-0.99518616	Autosome	Autosome	ENST00000395909
AURKAIP1	-6.22174294	-2.31347094	-4.26927192	Autosome	Autosome	ENST00000338370
AURKB	-6.19855541	-2.25971786	-3.51815232	Autosome	Autosome	ENST00000585124
AURKC	-6.04875299	-2.05418524	-2.7533821	Autosome	Autosome	ENST00000302804
AUTS2	-1.39125336	-0.56464572	-1.01622869	Autosome	Autosome	ENST00000342771
AVEN	-6.20454123	-2.28177414	-3.73692947	Autosome	Autosome	ENST00000306730
AVIL	-5.87572537	-1.79472866	-2.60705364	Autosome	Autosome	ENST00000257861
AVL9	-5.72913172	-1.42595571	-2.14497355	Autosome	Autosome	ENST00000318709
AVP	-6.21414055	-2.07557968	-3.71013733	Autosome	Autosome	ENST00000380293
AVPI1	-6.21214148	-1.75401738	-3.25785033	Autosome	Autosome	ENST00000370626
AVPR1A	-6.04003215	-1.60147332	-2.34077592	Autosome	Autosome	ENST00000299178
AVPR1B	-6.15558807	-1.92488086	-3.05105842	Autosome	Autosome	ENST00000367126
AVPR2	-4.17879349	-0.00442396	-0.74995865	non-par X	X (Other non-PAR)	ENST00000358927
AWAT1	-1.43932011	-0.05100511	-0.59050576	non-par X	X (Other non-PAR)	ENST00000374521
AWAT2	-1.4630868	-0.04862944	-0.51321712	non-par X	X (Other non-PAR)	ENST00000276101
AXDND1	-6.00391364	-2.06527065	-3.30832801	Autosome	Autosome	ENST00000367618
AXIN1	-2.27145886	-1.29074421	-1.65888633	Autosome	Autosome	ENST00000262320
AXIN2	-1.87070027	-0.98971379	-1.4287967	Autosome	Autosome	ENST00000307078
AXL	-1.80646399	-1.01948477	-1.41337144	Autosome	Autosome	ENST00000301178
AZGP1	-6.16072837	-2.08639672	-3.65277044	Autosome	Autosome	ENST00000292401
AZI1	-6.0384398	-2.01390315	-3.08480395	Autosome	Autosome	ENST00000450824
AZI2	-3.53536035	-0.85140286	-1.56498965	Autosome	Autosome	ENST00000479665
AZIN1	-1.30941635	-0.09231191	-0.63944113	Autosome	Autosome	ENST00000337198
AZU1	-6.06269884	-1.35678146	-2.158012	Autosome	Autosome	ENST00000233997
B2M	-2.99945639	-0.00463667	-0.81796666	Autosome	Autosome	ENST00000558401
B3GALNT1	-6.17658474	-2.10563387	-3.28359591	Autosome	Autosome	ENST00000392781
B3GALNT2	-5.8239218	-1.64269664	-2.22101407	Autosome	Autosome	ENST00000366600
B3GALT1	-1.35972922	-0.09722625	-0.62264238	Autosome	Autosome	ENST00000392690
B3GALT2	-1.26313942	-0.08647141	-0.60556194	Autosome	Autosome	ENST00000367434
B3GALT4	-1.64416595	-0.33569594	-1.04551197	Autosome	Autosome	ENST00000451237
B3GALT5	-6.11489735	-1.54444316	-2.212138	Autosome	Autosome	ENST00000380620
B3GALT6	-6.17590349	-0.76134864	-1.66228775	Autosome	Autosome	ENST00000379198
B3GALTL	-6.10793166	-2.1158722	-3.54357425	Autosome	Autosome	ENST00000343307
B3GAT1	-2.05094992	-0.54936283	-1.31157046	Autosome	Autosome	ENST00000524765
B3GAT2	-6.18170269	-2.11340857	-3.23086239	Autosome	Autosome	ENST00000230053
B3GAT3	-6.05243897	-1.75246591	-2.37010107	Autosome	Autosome	ENST00000265471
B3GNT1	-5.922641	-1.42569304	-1.98310368	Autosome	Autosome	ENST00000311181
B3GNT2	-1.48219216	-0.09668174	-0.71494714	Autosome	Autosome	ENST00000301998
B3GNT3	-6.18358425	-2.05941495	-3.68088322	Autosome	Autosome	ENST00000318683
B3GNT4	-6.18560321	-2.27151655	-3.57216444	Autosome	Autosome	ENST00000324189
B3GNT5	-1.5185635	-0.08651173	-0.71077038	Autosome	Autosome	ENST00000326505
B3GNT6	-6.19822273	-2.38247539	-4.54036608	Autosome	Autosome	ENST00000533140
B3GNT7	-2.25642252	-0.22787193	-1.16328201	Autosome	Autosome	ENST00000287590
B3GNT8	-6.04905087	-1.6974585	-2.4264957	Autosome	Autosome	ENST00000321702
B3GNT9	-6.24385716	-2.26401084	-3.85569652	Autosome	Autosome	ENST00000449549
B3GNTL1	-6.18007203	-2.24082537	-3.64696738	Autosome	Autosome	ENST00000320865
B4GALNT1	-4.08345829	-0.96150342	-1.63702878	Autosome	Autosome	ENST00000341156
B4GALNT2	-6.05858023	-2.11434913	-3.11048628	Autosome	Autosome	ENST00000300404
B4GALNT3	-5.98788878	-2.04086901	-3.16282954	Autosome	Autosome	ENST00000266383
B4GALNT4	-6.04293645	-2.0803387	-3.07721864	Autosome	Autosome	ENST00000329962
B4GALT1	-6.04522432	-1.68126136	-2.31628147	Autosome	Autosome	ENST00000379731
B4GALT2	-1.35312036	-0.09532879	-0.67290668	Autosome	Autosome	ENST00000309519
B4GALT3	-1.88165882	-0.89987084	-1.38154616	Autosome	Autosome	ENST00000319769
B4GALT4	-5.97697287	-1.61859439	-2.22055182	Autosome	Autosome	ENST00000483209
B4GALT5	-1.28851344	-0.09520271	-0.64828846	Autosome	Autosome	ENST00000371711
B4GALT6	-1.73580389	-0.55612297	-1.22152617	Autosome	Autosome	ENST00000306851
B4GALT7	-1.57453535	-0.08613434	-0.70202441	Autosome	Autosome	ENST00000029410
B9D1	-6.1386837	-1.8859478	-3.32808844	Autosome	Autosome	ENST00000261499
B9D2	-6.14928815	-1.94454434	-3.05156378	Autosome	Autosome	ENST00000243578
BAALC	-3.91204723	-0.01287372	-0.84651897	Autosome	Autosome	ENST00000309982
BAAT	-4.14279813	-0.68035364	-1.5024311	Autosome	Autosome	ENST00000259407
BABAM1	-1.52532582	-0.0876097	-0.79793894	Autosome	Autosome	ENST00000359435
BACE1	-1.81946172	-0.76407001	-1.30529653	Autosome	Autosome	ENST00000313005
BACE2	-5.53930605	-1.14755507	-1.77817767	Autosome	Autosome	ENST00000330333
BACH1	-3.81462439	-1.02970508	-1.66314312	Autosome	Autosome	ENST00000399921
BACH2	-1.16785762	-0.07899344	-0.48700887	Autosome	Autosome	ENST00000257749
BAD	-6.22401108	-2.23324411	-4.48196444	Autosome	Autosome	ENST00000394532
BAG1	-5.91732939	-1.25875994	-1.84758484	Autosome	Autosome	ENST00000472232
BAG2	-6.03910825	-0.57823578	-1.51025969	Autosome	Autosome	ENST00000370693
BAG3	-1.6352595	-0.5331225	-1.11727299	Autosome	Autosome	ENST00000369085
BAG4	-6.09621008	-1.96624311	-2.80516036	Autosome	Autosome	ENST00000287322
BAG5	-6.00440245	-1.6487655	-2.23840854	Autosome	Autosome	ENST00000337322
BAG6	-0.92671562	-0.05664186	-0.41600436	Autosome	Autosome	ENST00000375964
BAHD1	-4.44479	-1.3551154	-1.88806909	Autosome	Autosome	ENST00000416165
BAI1	-1.27452815	-0.38455531	-0.83677728	Autosome	Autosome	ENST00000517894
BAI2	-1.69444995	-1.08057599	-1.39955225	Autosome	Autosome	ENST00000373658
BAI3	-0.76659424	-0.04180371	-0.29159612	Autosome	Autosome	ENST00000370598
BAIAP2	-3.99620543	-0.97862639	-1.64362302	Autosome	Autosome	ENST00000321300
BAIAP2L1	-4.51042206	-1.13043876	-1.83162784	Autosome	Autosome	ENST00000005260
BAIAP2L2	-5.7946879	-1.4231246	-1.99967271	Autosome	Autosome	ENST00000381669
BAIAP3	-6.06324397	-2.07507195	-3.66540524	Autosome	Autosome	ENST00000324385
BAK1	-5.95059953	-1.31041378	-1.88641837	Autosome	Autosome	ENST00000374467
BAMBI	-6.04787103	-1.59043342	-2.2261183	Autosome	Autosome	ENST00000375533
BANF1	-5.56946947	-0.03044472	-0.96705975	Autosome	Autosome	ENST00000312175
BANF2	-5.25739938	-0.00243361	-0.87915494	Autosome	Autosome	ENST00000545418
BANK1	-5.75091629	-1.5565014	-2.23699388	Autosome	Autosome	ENST00000322953
BANP	-1.16293529	-0.07895716	-0.52193517	Autosome	Autosome	ENST00000393207
BAP1	-5.96634517	-1.80955101	-2.44879763	Autosome	Autosome	ENST00000460680
BARD1	-6.13581989	-2.16176886	-3.39927667	Autosome	Autosome	ENST00000260947
BARHL1	-2.00929161	-0.00825568	-0.79062671	Autosome	Autosome	ENST00000263610
BARHL2	-1.72874972	-0.06198103	-0.75554405	Autosome	Autosome	ENST00000370445
BARX1	-5.28935955	-0.00227402	-0.90849308	Autosome	Autosome	ENST00000253968
BARX2	-5.36769749	-0.59186263	-1.47913641	Autosome	Autosome	ENST00000281437
BASP1	-5.82360271	-0.11311454	-1.05398545	Autosome	Autosome	ENST00000322611
BATF	-3.54411325	-0.00499112	-0.84824257	Autosome	Autosome	ENST00000286639
BATF2	-5.99442242	-0.19200957	-1.12803536	Autosome	Autosome	ENST00000301887
BATF3	-6.07627165	-1.52532099	-2.20340728	Autosome	Autosome	ENST00000243440
BAX	-4.72945739	-0.49223086	-1.43822945	Autosome	Autosome	ENST00000293288
BAZ1A	-1.38439943	-0.75449338	-1.10446713	Autosome	Autosome	ENST00000360310
BAZ1B	-1.39161013	-0.70763276	-1.06610563	Autosome	Autosome	ENST00000339594
BAZ2A	-0.92341064	-0.14852548	-0.54053407	Autosome	Autosome	ENST00000551812
BAZ2B	-1.54527058	-1.06989395	-1.31999679	Autosome	Autosome	ENST00000392783
BBC3	-6.21819328	-2.12661008	-3.56971844	Autosome	Autosome	ENST00000449228
BBOX1	-6.21982513	-2.35453115	-3.64373747	Autosome	Autosome	ENST00000263182
BBS1	-5.15776119	-1.41792982	-1.96417186	Autosome	Autosome	ENST00000318312
BBS10	-6.1269844	-2.04948479	-3.18839665	Autosome	Autosome	ENST00000393262
BBS12	-6.13022588	-2.1711295	-3.27120531	Autosome	Autosome	ENST00000542236
BBS2	-5.96917283	-1.98852657	-3.04268981	Autosome	Autosome	ENST00000245157
BBS4	-5.99688526	-1.80988599	-2.42408967	Autosome	Autosome	ENST00000268057
BBS5	-6.20519162	-2.28765181	-3.58681401	Autosome	Autosome	ENST00000295240
BBS7	-2.32547651	-1.20308481	-1.61739047	Autosome	Autosome	ENST00000264499
BBS9	-5.25920633	-1.43101089	-2.14372459	Autosome	Autosome	ENST00000242067
BBX	-2.15986924	-1.35681299	-1.66911265	Autosome	Autosome	ENST00000325805
BCAM	-5.27629858	-1.28438265	-1.98701923	Autosome	Autosome	ENST00000270233
BCAN	-2.41282889	-1.32553385	-1.70388739	Autosome	Autosome	ENST00000329117
BCAP29	-2.00810487	-0.29438114	-1.16488164	Autosome	Autosome	ENST00000379119
BCAP31	-1.81526043	-0.00428679	-0.60515319	non-par X	X (Other non-PAR)	ENST00000458587
BCAR1	-1.52698029	-0.49912297	-1.03571366	Autosome	Autosome	ENST00000418647
BCAR3	-1.70510962	-0.91418315	-1.33534087	Autosome	Autosome	ENST00000370244
BCAS1	-5.91380509	-1.59661628	-2.18396715	Autosome	Autosome	ENST00000395961
BCAS2	-6.01959089	-1.684309	-2.56110758	Autosome	Autosome	ENST00000369541
BCAS3	-1.67198869	-1.07056913	-1.37050852	Autosome	Autosome	ENST00000390652
BCAS4	-6.19066067	-2.14106557	-3.94247596	Autosome	Autosome	ENST00000358791
BCAT1	-6.13459053	-2.1705483	-3.22433315	Autosome	Autosome	ENST00000539282
BCAT2	-6.14118112	-2.1964653	-3.29500964	Autosome	Autosome	ENST00000316273
BCCIP	-6.10062828	-2.03544337	-3.80548035	Autosome	Autosome	ENST00000368759
BCDIN3D	-6.16788182	-2.18962632	-3.59226299	Autosome	Autosome	ENST00000333924
BCHE	-6.04580342	-1.83715234	-2.58371385	Autosome	Autosome	ENST00000264381
BCKDHA	-5.78358441	-1.41693063	-2.10815554	Autosome	Autosome	ENST00000269980
BCKDHB	-6.02686214	-1.78804093	-2.65950673	Autosome	Autosome	ENST00000320393
BCKDK	-6.03776718	-1.76405529	-2.39893134	Autosome	Autosome	ENST00000394951
BCL10	-1.64945718	-0.07413496	-0.76673352	Autosome	Autosome	ENST00000370580
BCL11A	-1.54287276	-0.3319131	-0.92889165	Autosome	Autosome	ENST00000335712
BCL11B	-1.26737407	-0.09439731	-0.58872323	Autosome	Autosome	ENST00000357195
BCL2	-4.62381312	-0.0105169	-0.90930008	Autosome	Autosome	ENST00000398117
BCL2A1	-5.45090278	-0.33154261	-1.33889123	Autosome	Autosome	ENST00000267953
BCL2L1	-1.84620908	-0.03456471	-0.78362362	Autosome	Autosome	ENST00000307677
BCL2L10	-6.22235359	-2.22604825	-3.67972556	Autosome	Autosome	ENST00000260442
BCL2L11	-2.27760208	-0.00234094	-0.80462991	Autosome	Autosome	ENST00000393256
BCL2L12	-6.08529167	-2.13805225	-3.32792761	Autosome	Autosome	ENST00000246785
BCL2L13	-5.91979423	-1.42084086	-1.99583663	Autosome	Autosome	ENST00000317582
BCL2L14	-5.55129898	-0.89110857	-1.63082134	Autosome	Autosome	ENST00000308721
BCL2L15	-6.22455842	-2.33864395	-4.20237177	Autosome	Autosome	ENST00000393316
BCL2L2	-6.15968357	-1.72869624	-2.46194592	Autosome	Autosome	ENST00000250405
BCL2L2-PABPN1	-5.59422189	-1.07304909	-1.72663145	Autosome	Autosome	ENST00000557008
BCL3	-1.48958162	-0.09273912	-0.70668353	Autosome	Autosome	ENST00000164227
BCL6	-1.08732952	-0.07481144	-0.5019675	Autosome	Autosome	ENST00000406870
BCL6B	-3.86399277	-0.82939395	-1.56805049	Autosome	Autosome	ENST00000293805
BCL7A	-3.03035351	-0.39227888	-1.35607195	Autosome	Autosome	ENST00000538010
BCL7B	-1.59740351	-0.07955965	-0.74218536	Autosome	Autosome	ENST00000223368
BCL7C	-1.84798877	-0.32882926	-1.13144984	Autosome	Autosome	ENST00000215115
BCL9	-1.77121669	-1.04959531	-1.39552541	Autosome	Autosome	ENST00000234739
BCL9L	-1.63967128	-0.81019587	-1.26212528	Autosome	Autosome	ENST00000334801
BCLAF1	-6.09348783	-2.49497823	-3.88128931	Autosome	Autosome	ENST00000531224
BCMO1	-6.22444738	-2.39953547	-3.69282465	Autosome	Autosome	ENST00000258168
BCO2	-6.13573756	-2.28879927	-3.71074449	Autosome	Autosome	ENST00000357685
BCOR	-0.86176981	-0.03513059	-0.30007584	non-par X	X (Other non-PAR)	ENST00000378444
BCORL1	-0.86969957	-0.0383273	-0.30326461	non-par X	X (Other non-PAR)	ENST00000540052
BCR	-1.62562071	-0.87240116	-1.25262639	Autosome	Autosome	ENST00000305877
BCS1L	-6.06455161	-2.17526391	-3.50938004	Autosome	Autosome	ENST00000431802
BDH1	-6.05928268	-1.74414343	-2.4390148	Autosome	Autosome	ENST00000392379
BDH2	-6.22820493	-2.1611231	-3.77379051	Autosome	Autosome	ENST00000296424
BDKRB1	-6.12788099	-2.33268535	-3.81378528	Autosome	Autosome	ENST00000216629
BDKRB2	-6.11427506	-1.61248475	-2.33960872	Autosome	Autosome	ENST00000306005
BDNF	-1.32369374	-0.09205748	-0.58428209	Autosome	Autosome	ENST00000438929
BDP1	-2.07054642	-1.47805893	-1.72161718	Autosome	Autosome	ENST00000358731
BECN1	-1.61102646	-0.52769162	-1.10383703	Autosome	Autosome	ENST00000361523
BEGAIN	-1.31312667	-0.09560273	-0.63530048	Autosome	Autosome	ENST00000443071
BEND2	-1.70067385	-0.47123448	-1.1343029	non-par X	X (Other non-PAR)	ENST00000380033
BEND3	-1.1864138	-0.0813422	-0.54057066	Autosome	Autosome	ENST00000429433
BEND4	-1.19630109	-0.08171825	-0.53414575	Autosome	Autosome	ENST00000502486
BEND5	-2.08188009	-0.27119079	-1.16167342	Autosome	Autosome	ENST00000371833
BEND6	-1.95578131	-0.29752585	-1.12304868	Autosome	Autosome	ENST00000370746
BEND7	-5.81478634	-1.38899731	-1.96468852	Autosome	Autosome	ENST00000341083
BEST1	-6.07616775	-1.84040993	-2.54745867	Autosome	Autosome	ENST00000449131
BEST2	-6.14671615	-2.07743839	-3.44117412	Autosome	Autosome	ENST00000549706
BEST3	-6.09343904	-1.98482973	-2.9423845	Autosome	Autosome	ENST00000330891
BEST4	-6.08500064	-1.89539105	-2.88015138	Autosome	Autosome	ENST00000372207
BET1	-6.1262401	-1.1444956	-2.01176286	Autosome	Autosome	ENST00000222547
BET1L	-4.0451737	-0.00366425	-0.8749043	Autosome	Autosome	ENST00000382762
BEX1	-5.62133492	-0.09339388	-0.94151348	non-par X	X (Other non-PAR)	ENST00000372728
BEX4	-4.40954924	-0.00175689	-0.69382928	non-par X	X (Other non-PAR)	ENST00000372695
BEX5	-6.02459711	-1.09059372	-3.43354463	non-par X	X (Other non-PAR)	ENST00000543160
BFAR	-2.77374881	-0.96814072	-1.57085422	Autosome	Autosome	ENST00000261658
BFSP1	-5.99372773	-1.56079088	-2.14351777	Autosome	Autosome	ENST00000377873
BFSP2	-4.9515426	-1.27023575	-1.85924485	Autosome	Autosome	ENST00000302334
BGN	-3.91890559	-0.0964359	-1.146941	non-par X	X (Other non-PAR)	ENST00000331595
BHLHA15	-5.9798156	-0.20048761	-1.17465767	Autosome	Autosome	ENST00000609256
BHLHB9	-1.99154603	-0.00599828	-0.59372876	non-par X	X (Other non-PAR)	ENST00000372735
BHLHE22	-5.56030204	-0.03646265	-0.98421086	Autosome	Autosome	ENST00000321870
BHLHE23	-6.02306309	-0.20413206	-1.16536666	Autosome	Autosome	ENST00000370346
BHLHE40	-1.46175344	-0.08708399	-0.78677892	Autosome	Autosome	ENST00000256495
BHLHE41	-1.48209416	-0.09490415	-0.65378808	Autosome	Autosome	ENST00000242728
BHMT	-5.69241726	-1.37595282	-1.95140806	Autosome	Autosome	ENST00000274353
BHMT2	-6.07594928	-2.1028069	-3.26073904	Autosome	Autosome	ENST00000255192
BICC1	-1.40791583	-0.57442725	-0.99973371	Autosome	Autosome	ENST00000373886
BICD1	-1.9071679	-1.14189601	-1.50282513	Autosome	Autosome	ENST00000281474
BICD2	-1.61640281	-0.53236523	-1.14353045	Autosome	Autosome	ENST00000356884
BID	-6.11903999	-1.58172949	-2.27210747	Autosome	Autosome	ENST00000317361
BIK	-6.1862405	-0.70894298	-1.64477754	Autosome	Autosome	ENST00000216115
BIN1	-1.35186201	-0.28086582	-0.80767076	Autosome	Autosome	ENST00000316724
BIN2	-2.96627166	-1.20598636	-1.71235415	Autosome	Autosome	ENST00000267012
BIN3	-5.9923446	-1.63253475	-2.21642345	Autosome	Autosome	ENST00000276416
BIRC2	-6.14477875	-2.180781	-3.3690037	Autosome	Autosome	ENST00000227758
BIRC3	-1.98200483	-0.78295073	-1.35123399	Autosome	Autosome	ENST00000263464
BIRC5	-6.24009938	-2.40288046	-4.14528483	Autosome	Autosome	ENST00000301633
BIRC6	-1.60726804	-1.27658725	-1.44370287	Autosome	Autosome	ENST00000421745
BIRC7	-6.04140978	-1.53030346	-2.12910922	Autosome	Autosome	ENST00000217169
BIVM	-6.08397368	-2.0039083	-2.95626328	Autosome	Autosome	ENST00000257336
BIVM-ERCC5	-4.26444747	-1.41130686	-2.03985491	Autosome	Autosome	ENST00000602836
BLCAP	-6.08694804	-0.25352168	-1.25429009	Autosome	Autosome	ENST00000414542
BLK	-6.14005676	-2.1723224	-3.31025126	Autosome	Autosome	ENST00000259089
BLM	-5.9680439	-1.93826945	-3.02388951	Autosome	Autosome	ENST00000355112
BLMH	-6.16363078	-2.20741481	-3.80068271	Autosome	Autosome	ENST00000261714
BLNK	-1.69539543	-0.82574561	-1.30574713	Autosome	Autosome	ENST00000224337
BLOC1S1	-2.54562864	-0.00204759	-0.81259694	Autosome	Autosome	ENST00000548925
BLOC1S2	-6.12684888	-2.04337597	-3.87518671	Autosome	Autosome	ENST00000370372
BLOC1S4	-6.18096511	-0.32079041	-1.2427647	Autosome	Autosome	ENST00000320776
BLOC1S5	-6.17829802	-2.24400461	-3.75555961	Autosome	Autosome	ENST00000397457
BLOC1S6	-5.65615929	-0.91245298	-1.65205604	Autosome	Autosome	ENST00000220531
BLVRA	-6.14126161	-2.07754441	-3.02300858	Autosome	Autosome	ENST00000402924
BLVRB	-6.17222867	-1.97677531	-4.12918725	Autosome	Autosome	ENST00000263368
BLZF1	-6.02798915	-1.75255017	-2.48721862	Autosome	Autosome	ENST00000367808
BMF	-1.82412737	-0.3257495	-1.1055407	Autosome	Autosome	ENST00000354670
BMI1	-1.25613198	-0.08743075	-0.56513673	Autosome	Autosome	ENST00000376663
BMP1	-1.8240487	-1.14749477	-1.45985675	Autosome	Autosome	ENST00000306385
BMP10	-1.50371609	-0.09180092	-0.73256453	Autosome	Autosome	ENST00000295379
BMP15	-5.9620798	-1.88312476	-2.79654593	non-par X	X (Other non-PAR)	ENST00000252677
BMP2	-1.40949865	-0.09856978	-0.70378567	Autosome	Autosome	ENST00000378827
BMP2K	-1.93498634	-1.18308875	-1.53721114	Autosome	Autosome	ENST00000335016
BMP3	-5.51040599	-0.80117961	-1.57972673	Autosome	Autosome	ENST00000282701
BMP4	-1.2902204	-0.09259644	-0.63898717	Autosome	Autosome	ENST00000245451
BMP5	-3.7020271	-1.09426226	-1.69048442	Autosome	Autosome	ENST00000370830
BMP6	-1.19937527	-0.083444	-0.58115201	Autosome	Autosome	ENST00000283147
BMP7	-1.91055427	-0.5623371	-1.2742241	Autosome	Autosome	ENST00000395863
BMP8A	-5.86247923	-1.21544829	-1.81761268	Autosome	Autosome	ENST00000331593
BMP8B	-6.10128117	-1.70231315	-2.43570295	Autosome	Autosome	ENST00000372827
BMPER	-2.53732637	-1.22982628	-1.68647862	Autosome	Autosome	ENST00000297161
BMPR1A	-1.08642591	-0.07279639	-0.52072019	Autosome	Autosome	ENST00000372037
BMPR1B	-1.12835338	-0.07780661	-0.48612459	Autosome	Autosome	ENST00000440890
BMPR2	-1.38212353	-0.55836004	-0.99354994	Autosome	Autosome	ENST00000374580
BMS1	-2.07108293	-1.40059635	-1.67562604	Autosome	Autosome	ENST00000374518
BMX	-1.58243752	-0.44510177	-1.11624746	non-par X	X (Other non-PAR)	ENST00000357607
BNC1	-1.98268539	-0.92139688	-1.4198295	Autosome	Autosome	ENST00000345382
BNC2	-1.18688703	-0.22606542	-0.68211351	Autosome	Autosome	ENST00000380672
BNIP1	-6.10452233	-1.88814123	-2.99913643	Autosome	Autosome	ENST00000231668
BNIP2	-5.0630229	-0.9332576	-1.63738868	Autosome	Autosome	ENST00000267859
BNIP3	-6.09264604	-1.5315402	-2.20333098	Autosome	Autosome	ENST00000368636
BNIP3L	-2.03349684	-0.008887	-0.80783617	Autosome	Autosome	ENST00000380629
BNIPL	-6.04033072	-1.78917523	-2.60336226	Autosome	Autosome	ENST00000368931
BOC	-2.03978204	-1.30626989	-1.60217981	Autosome	Autosome	ENST00000495514
BOD1	-1.74967545	-0.05837215	-0.76803962	Autosome	Autosome	ENST00000311086
BOD1L1	-1.53276971	-0.9749247	-1.26303295	Autosome	Autosome	ENST00000040738
BOK	-5.17041177	-0.00575516	-0.91027156	Autosome	Autosome	ENST00000318407
BOLA1	-5.62648979	-0.0467104	-0.9690937	Autosome	Autosome	ENST00000369153
BOLA3	-6.1551115	-2.01294259	-3.79592343	Autosome	Autosome	ENST00000327428
BOLL	-5.65022486	-1.11438872	-1.84231626	Autosome	Autosome	ENST00000321801
BOP1	-5.62620754	-0.04019711	-0.98209686	Autosome	Autosome	ENST00000307404
BORA	-6.17871307	-2.21733645	-3.19539025	Autosome	Autosome	ENST00000390667
BPGM	-6.15348944	-1.84224572	-2.9025822	Autosome	Autosome	ENST00000393132
BPHL	-6.10812446	-2.04050195	-3.73698378	Autosome	Autosome	ENST00000380379
BPI	-6.20375105	-2.34407957	-3.47187159	Autosome	Autosome	ENST00000262865
BPIFA1	-6.11502092	-2.05449361	-3.81185915	Autosome	Autosome	ENST00000354297
BPIFA2	-6.13586335	-2.08540683	-3.51977966	Autosome	Autosome	ENST00000253362
BPIFA3	-6.10646757	-2.08384735	-3.50272806	Autosome	Autosome	ENST00000375454
BPIFB1	-5.73120402	-1.44421611	-2.02360259	Autosome	Autosome	ENST00000253354
BPIFB2	-6.12490117	-2.01772792	-3.0696167	Autosome	Autosome	ENST00000170150
BPIFB3	-6.16820283	-2.83633422	-3.80009787	Autosome	Autosome	ENST00000375494
BPIFB4	-6.12996758	-2.14858753	-3.55213338	Autosome	Autosome	ENST00000375483
BPIFB6	-6.161273	-2.14546668	-3.06932088	Autosome	Autosome	ENST00000349552
BPIFC	-5.88928849	-1.62207995	-2.22928588	Autosome	Autosome	ENST00000397452
BPNT1	-5.68317309	-1.26791274	-1.86185598	Autosome	Autosome	ENST00000469520
BPTF	-0.88314527	-0.29054098	-0.52105942	Autosome	Autosome	ENST00000306378
BRAF	-1.33233119	-0.52590237	-0.96969436	Autosome	Autosome	ENST00000288602
BRAP	-2.65709442	-1.30182594	-1.746143	Autosome	Autosome	ENST00000419234
BRAT1	-5.69192259	-1.42753505	-2.10215675	Autosome	Autosome	ENST00000340611
BRCA1	-5.87140688	-1.85232829	-2.71517381	Autosome	Autosome	ENST00000471181
BRCA2	-2.3501531	-1.56188324	-1.86305457	Autosome	Autosome	ENST00000544455
BRCC3	-5.08537423	-0.7157395	-1.5397504	non-par X	X (Other non-PAR)	ENST00000369462
BRD1	-2.04875252	-1.33267826	-1.62423423	Autosome	Autosome	ENST00000216267
BRD2	-1.29753932	-0.26078337	-0.79543806	Autosome	Autosome	ENST00000395289
BRD3	-1.87312907	-0.77310495	-1.33179872	Autosome	Autosome	ENST00000303407
BRD4	-0.88922078	-0.05342558	-0.37008175	Autosome	Autosome	ENST00000263377
BRD7	-1.33489198	-0.26885039	-0.80567621	Autosome	Autosome	ENST00000394689
BRD8	-2.0004364	-1.31935202	-1.61652734	Autosome	Autosome	ENST00000254900
BRD9	-2.53890584	-1.14898441	-1.63698559	Autosome	Autosome	ENST00000467963
BRDT	-2.01255223	-1.20918365	-1.55468565	Autosome	Autosome	ENST00000362005
BRE	-1.8313176	-0.88607831	-1.35100941	Autosome	Autosome	ENST00000344773
BRF1	-2.31713488	-1.15568101	-1.60037152	Autosome	Autosome	ENST00000546474
BRF2	-6.12148987	-2.1430316	-3.45649942	Autosome	Autosome	ENST00000220659
BRI3	-6.12985469	-0.9472757	-2.39759764	Autosome	Autosome	ENST00000297290
BRI3BP	-5.30599362	-0.29147849	-1.32128252	Autosome	Autosome	ENST00000341446
BRICD5	-6.07746816	-2.03062224	-3.40940182	Autosome	Autosome	ENST00000328540
BRINP1	-1.33949812	-0.27784159	-0.85755006	Autosome	Autosome	ENST00000265922
BRINP2	-1.10740594	-0.07282083	-0.53020689	Autosome	Autosome	ENST00000361539
BRINP3	-1.32272986	-0.26936136	-0.85256479	Autosome	Autosome	ENST00000367462
BRIP1	-6.07008947	-2.07676395	-3.52221776	Autosome	Autosome	ENST00000259008
BRIX1	-1.42221744	-0.09380187	-0.68177111	Autosome	Autosome	ENST00000336767
BRK1	-5.78995869	-0.0932042	-1.04536969	Autosome	Autosome	ENST00000530758
BRMS1	-5.74184093	-1.30053275	-1.88849858	Autosome	Autosome	ENST00000425825
BRMS1L	-2.2178555	-0.77351997	-1.42179439	Autosome	Autosome	ENST00000216807
BROX	-5.7674408	-1.57571011	-2.14759858	Autosome	Autosome	ENST00000340934
BRPF1	-1.26829259	-0.37121854	-0.85416791	Autosome	Autosome	ENST00000383829
BRPF3	-1.24623331	-0.24824459	-0.74664632	Autosome	Autosome	ENST00000357641
BRS3	-1.47772908	-0.04680749	-0.60140451	non-par X	X (Other non-PAR)	ENST00000370648
BRSK1	-1.42272363	-0.45116114	-0.97707906	Autosome	Autosome	ENST00000309383
BRSK2	-1.09503631	-0.07668614	-0.50241109	Autosome	Autosome	ENST00000382179
BRWD1	-1.36958482	-0.81797673	-1.1217204	Autosome	Autosome	ENST00000333229
BRWD3	-1.04192027	-0.23293534	-0.65520641	non-par X	X (Other non-PAR)	ENST00000373275
BSCL2	-2.07078148	-1.02688673	-1.48420043	Autosome	Autosome	ENST00000433053
BSDC1	-4.94487165	-1.00483662	-1.66947017	Autosome	Autosome	ENST00000446293
BSG	-5.96903372	-1.57344568	-2.1536469	Autosome	Autosome	ENST00000333511
BSN	-1.4284703	-0.93601309	-1.20150513	Autosome	Autosome	ENST00000296452
BSND	-6.210928	-2.30393162	-3.57646611	Autosome	Autosome	ENST00000371265
BSPH1	-4.68056091	-0.00592591	-0.92600835	Autosome	Autosome	ENST00000344839
BSPRY	-6.09367739	-1.81273513	-3.04364627	Autosome	Autosome	ENST00000374183
BST1	-6.16195153	-2.18915035	-4.08695417	Autosome	Autosome	ENST00000265016
BST2	-6.06459031	-1.3592086	-1.96008726	Autosome	Autosome	ENST00000252593
BSX	-6.11200951	-2.14379384	-3.5412745	Autosome	Autosome	ENST00000343035
BTAF1	-1.19697752	-0.5150774	-0.86754128	Autosome	Autosome	ENST00000265990
BTBD1	-2.02566222	-0.92844654	-1.43756315	Autosome	Autosome	ENST00000261721
BTBD10	-2.1104579	-1.15901931	-1.56663873	Autosome	Autosome	ENST00000278174
BTBD11	-1.07378816	-0.23482606	-0.37594593	Autosome	Autosome	ENST00000280758
BTBD16	-6.17646586	-2.30637047	-3.51635533	Autosome	Autosome	ENST00000260723
BTBD17	-1.61931409	-0.08178857	-0.71947758	Autosome	Autosome	ENST00000375366
BTBD18	-1.25331962	-0.08883685	-0.57171123	Autosome	Autosome	ENST00000422652
BTBD19	-5.96133174	-1.59460625	-2.20353915	Autosome	Autosome	ENST00000450269
BTBD2	-1.54446232	-0.33366455	-0.94455345	Autosome	Autosome	ENST00000255608
BTBD3	-1.29740766	-0.09699178	-0.62877673	Autosome	Autosome	ENST00000405977
BTBD6	-5.54817877	-1.26388674	-1.85658028	Autosome	Autosome	ENST00000392554
BTBD7	-1.67789154	-1.00167407	-1.37066774	Autosome	Autosome	ENST00000334746
BTBD8	-6.05843375	-1.69816268	-2.35373685	Autosome	Autosome	ENST00000342818
BTBD9	-5.55705548	-1.37337146	-2.06551476	Autosome	Autosome	ENST00000481247
BTC	-4.1900732	-0.00277777	-0.8372175	Autosome	Autosome	ENST00000395743
BTD	-5.60891581	-0.88680626	-1.63188163	Autosome	Autosome	ENST00000303498
BTF3	-3.34870769	-0.00635656	-0.83337246	Autosome	Autosome	ENST00000380591
BTF3L4	-4.51951615	-0.00729652	-0.90700023	Autosome	Autosome	ENST00000313334
BTG1	-5.00856532	-0.00705794	-0.9276768	Autosome	Autosome	ENST00000256015
BTG2	-6.14425237	-1.65964749	-3.91521052	Autosome	Autosome	ENST00000290551
BTG3	-1.46053772	-0.09514179	-0.70490705	Autosome	Autosome	ENST00000339775
BTG4	-5.8667276	-0.78514175	-1.59636321	Autosome	Autosome	ENST00000356018
BTK	-1.0111441	-0.04736893	-0.33882911	non-par X	X (Other non-PAR)	ENST00000308731
BTLA	-5.62084513	-0.88856335	-1.63433841	Autosome	Autosome	ENST00000334529
BTN1A1	-6.04628089	-1.77866618	-2.51716199	Autosome	Autosome	ENST00000244513
BTN2A1	-6.0649267	-2.08031204	-3.16201888	Autosome	Autosome	ENST00000312541
BTN2A2	-6.12745841	-2.03570753	-3.20075902	Autosome	Autosome	ENST00000356709
BTN3A1	-5.95560713	-1.62450333	-2.2148857	Autosome	Autosome	ENST00000289361
BTN3A2	-6.30068726	-3.11336225	-5.4795159	Autosome	Autosome	ENST00000356386
BTN3A3	-6.17019621	-2.7535482	-4.02716914	Autosome	Autosome	ENST00000244519
BTNL2	-6.19577618	-2.32079958	-3.64254008	Autosome	Autosome	ENST00000454136
BTNL3	-5.96090126	-1.47675644	-2.03155804	Autosome	Autosome	ENST00000342868
BTNL8	-6.16340447	-2.19816461	-3.61581082	Autosome	Autosome	ENST00000340184
BTNL9	-6.09618851	-1.94522987	-3.10604378	Autosome	Autosome	ENST00000327705
BTRC	-1.57153225	-0.83688661	-1.22059837	Autosome	Autosome	ENST00000370187
BUB1	-5.70608706	-1.55101672	-2.27304534	Autosome	Autosome	ENST00000302759
BUB1B	-2.17333629	-1.47356795	-1.73373823	Autosome	Autosome	ENST00000287598
BUB3	-1.57228311	-0.3378082	-0.96641702	Autosome	Autosome	ENST00000368865
BUD13	-5.95818389	-1.80827282	-2.42629332	Autosome	Autosome	ENST00000260210
BUD31	-4.51113014	-0.00935406	-0.87751442	Autosome	Autosome	ENST00000403633
BVES	-2.16921669	-0.92369458	-1.47920282	Autosome	Autosome	ENST00000314641
BYSL	-2.54988164	-0.99363797	-1.56506017	Autosome	Autosome	ENST00000230340
BZRAP1	-1.63358077	-1.10939143	-1.38243354	Autosome	Autosome	ENST00000343736
BZW1	-1.29199504	-0.09178427	-0.60334952	Autosome	Autosome	ENST00000452790
BZW2	-6.08762441	-1.95062681	-2.84570727	Autosome	Autosome	ENST00000433922
C10orf10	-6.19084624	-0.3736258	-1.57483462	Autosome	Autosome	ENST00000298295
C10orf105	-6.20136422	-0.3407212	-1.39820144	Autosome	Autosome	ENST00000441508
C10orf107	-6.21325523	-2.201089	-3.40646613	Autosome	Autosome	ENST00000330194
C10orf11	-5.75297779	-0.94839464	-1.66675648	Autosome	Autosome	ENST00000372499
C10orf118	-1.81083572	-1.1384352	-1.47160375	Autosome	Autosome	ENST00000369287
C10orf12	-1.42037091	-0.44855005	-0.93283428	Autosome	Autosome	ENST00000286067
C10orf120	-6.19352689	-2.12327952	-4.21237142	Autosome	Autosome	ENST00000329446
C10orf128	-6.16295356	-1.59916615	-2.37213194	Autosome	Autosome	ENST00000474718
C10orf129	-6.0716328	-2.12293741	-3.07766431	Autosome	Autosome	ENST00000341686
C10orf131	-5.48035092	-0.02820882	-1.02172301	Autosome	Autosome	ENST00000423344
C10orf2	-1.31334577	-0.39849183	-0.87468364	Autosome	Autosome	ENST00000311916
C10orf25	-6.21065665	-2.39796559	-4.45450049	Autosome	Autosome	ENST00000298298
C10orf32	-6.14226992	-1.67523101	-2.63604681	Autosome	Autosome	ENST00000339834
C10orf35	-6.07443485	-0.94386825	-1.73503039	Autosome	Autosome	ENST00000373279
C10orf53	-5.97775671	-0.17745341	-1.13025914	Autosome	Autosome	ENST00000374112
C10orf54	-5.87566878	-1.21682765	-1.82478619	Autosome	Autosome	ENST00000394957
C10orf55	-6.21645379	-1.24645047	-2.22406177	Autosome	Autosome	ENST00000409178
C10orf62	-6.19867448	-2.34166872	-4.95213154	Autosome	Autosome	ENST00000370640
C10orf67	-6.19768982	-2.1405161	-3.40927661	Autosome	Autosome	ENST00000323327
C10orf71	-6.03349615	-1.95980583	-2.66752841	Autosome	Autosome	ENST00000374144
C10orf76	-1.8863763	-1.09100377	-1.47082919	Autosome	Autosome	ENST00000370033
C10orf82	-5.89331966	-0.48853189	-1.43416595	Autosome	Autosome	ENST00000369210
C10orf88	-6.09399204	-1.84805823	-2.74867495	Autosome	Autosome	ENST00000481909
C10orf90	-6.16001018	-2.14154233	-3.52385059	Autosome	Autosome	ENST00000284694
C10orf95	-6.04740696	-0.22599877	-1.17353364	Autosome	Autosome	ENST00000239125
C10orf99	-5.95443485	-0.16414475	-1.10247985	Autosome	Autosome	ENST00000372126
C11orf1	-6.14150516	-2.13635653	-4.34914583	Autosome	Autosome	ENST00000260276
C11orf16	-6.19412452	-2.32194945	-3.70733617	Autosome	Autosome	ENST00000326053
C11orf24	-6.17350045	-1.7717559	-2.72610239	Autosome	Autosome	ENST00000304271
C11orf30	-0.89781073	-0.05310017	-0.38818608	Autosome	Autosome	ENST00000529032
C11orf35	-6.08489986	-2.12098236	-3.27712497	Autosome	Autosome	ENST00000329451
C11orf42	-5.89078501	-1.45027713	-2.02773564	Autosome	Autosome	ENST00000316375
C11orf45	-5.74728428	-0.08277605	-1.00589194	Autosome	Autosome	ENST00000310799
C11orf48	-5.9278096	-1.02660019	-1.72892433	Autosome	Autosome	ENST00000532208
C11orf49	-6.04856866	-1.90831478	-2.58967969	Autosome	Autosome	ENST00000378615
C11orf52	-6.18057602	-1.88611685	-3.09485186	Autosome	Autosome	ENST00000278601
C11orf53	-6.11344462	-1.47452496	-2.09559411	Autosome	Autosome	ENST00000280325
C11orf54	-6.12177973	-2.04931787	-3.37304008	Autosome	Autosome	ENST00000528288
C11orf57	-3.93772777	-0.16152962	-1.23202719	Autosome	Autosome	ENST00000393047
C11orf58	-2.25831378	-0.23653363	-1.17228998	Autosome	Autosome	ENST00000228136
C11orf63	-6.17234595	-2.27028362	-3.63249592	Autosome	Autosome	ENST00000227349
C11orf65	-6.13248217	-2.24906768	-3.46650682	Autosome	Autosome	ENST00000393084
C11orf68	-5.8980073	-0.48308902	-1.43613753	Autosome	Autosome	ENST00000438576
C11orf70	-6.10978073	-1.93987494	-2.7186854	Autosome	Autosome	ENST00000434758
C11orf71	-6.23900306	-2.1187501	-4.33281715	Autosome	Autosome	ENST00000325636
C11orf73	-3.83870882	-0.16315808	-1.24706681	Autosome	Autosome	ENST00000278483
C11orf74	-6.21977983	-2.46199336	-4.16498603	Autosome	Autosome	ENST00000532470
C11orf80	-5.41714367	-1.27823124	-1.85546493	Autosome	Autosome	ENST00000360962
C11orf82	-6.19113401	-2.31726282	-3.69570958	Autosome	Autosome	ENST00000533655
C11orf83	-6.02831209	-0.20186059	-1.16361965	Autosome	Autosome	ENST00000531323
C11orf84	-1.44873533	-0.09771793	-0.64941957	Autosome	Autosome	ENST00000294244
C11orf85	-6.24026303	-2.41300394	-3.74712475	Autosome	Autosome	ENST00000301896
C11orf87	-5.76903244	-0.0902435	-1.02524637	Autosome	Autosome	ENST00000327419
C11orf88	-6.17848156	-1.95925874	-3.63228029	Autosome	Autosome	ENST00000332814
C11orf94	-6.1673479	-0.98999666	-1.91681525	Autosome	Autosome	ENST00000449465
C12orf10	-6.12348844	-2.19795166	-3.53060621	Autosome	Autosome	ENST00000267103
C12orf23	-6.16633368	-1.31479818	-2.30206104	Autosome	Autosome	ENST00000280756
C12orf29	-6.16891749	-2.27197189	-3.57983169	Autosome	Autosome	ENST00000356891
C12orf36	-6.16477219	-1.2554667	-2.1476845	Autosome	Autosome	ENST00000318426
C12orf39	-6.12404505	-1.98960211	-3.56384439	Autosome	Autosome	ENST00000256969
C12orf4	-5.8369226	-1.6637424	-2.26330137	Autosome	Autosome	ENST00000261250
C12orf40	-5.9517719	-1.65240225	-2.22809089	Autosome	Autosome	ENST00000324616
C12orf42	-6.14629999	-1.84589305	-3.88027441	Autosome	Autosome	ENST00000378113
C12orf43	-5.95899705	-1.17106993	-1.78987513	Autosome	Autosome	ENST00000288757
C12orf44	-4.82604741	-0.00303079	-0.87031417	Autosome	Autosome	ENST00000336854
C12orf45	-6.1431811	-1.64846907	-2.61066042	Autosome	Autosome	ENST00000552951
C12orf49	-6.24579707	-2.39784211	-3.92689789	Autosome	Autosome	ENST00000261318
C12orf5	-5.69166333	-0.40534946	-1.37023893	Autosome	Autosome	ENST00000179259
C12orf50	-5.9462921	-1.74838421	-2.51958591	Autosome	Autosome	ENST00000298699
C12orf54	-6.13641215	-1.88337172	-3.72844073	Autosome	Autosome	ENST00000314014
C12orf56	-6.0777334	-2.19725063	-3.51303521	Autosome	Autosome	ENST00000333722
C12orf57	-6.15258389	-0.68925697	-1.59850731	Autosome	Autosome	ENST00000229281
C12orf60	-5.90555311	-0.15197847	-1.08224393	Autosome	Autosome	ENST00000330828
C12orf65	-5.9528581	-1.16613613	-1.81393501	Autosome	Autosome	ENST00000253233
C12orf66	-1.43217047	-0.10168369	-0.66101424	Autosome	Autosome	ENST00000398055
C12orf68	-6.20871006	-2.17771706	-3.83508815	Autosome	Autosome	ENST00000316554
C12orf71	-5.65731723	-0.0460514	-1.01583061	Autosome	Autosome	ENST00000429849
C12orf74	-6.055619	-0.60880672	-1.54114396	Autosome	Autosome	ENST00000397833
C12orf75	-6.06179889	-0.22693278	-1.20043412	Autosome	Autosome	ENST00000443585
C12orf76	-5.24425191	-0.00889583	-0.9087449	Autosome	Autosome	ENST00000309050
C12orf77	-6.1483792	-2.12621406	-4.18798513	Autosome	Autosome	ENST00000549828
C13orf35	-6.09523184	-1.14267841	-1.85408774	Autosome	Autosome	ENST00000356049
C14orf1	-4.25358081	-0.18734987	-1.25788412	Autosome	Autosome	ENST00000256319
C14orf105	-6.24887	-3.15386929	-5.0785329	Autosome	Autosome	ENST00000216445
C14orf119	-6.22454135	-2.33098525	-3.73342148	Autosome	Autosome	ENST00000319074
C14orf142	-6.19934145	-1.47609189	-2.53449686	Autosome	Autosome	ENST00000306954
C14orf159	-6.1666212	-2.2868594	-3.78235259	Autosome	Autosome	ENST00000518868
C14orf166	-5.77361405	-1.2424769	-1.84842392	Autosome	Autosome	ENST00000261700
C14orf166B	-6.04005958	-2.0189319	-3.3642248	Autosome	Autosome	ENST00000393774
C14orf177	-6.20990903	-1.51754126	-2.82728789	Autosome	Autosome	ENST00000325812
C14orf178	-6.22255094	-2.04767443	-3.37318404	Autosome	Autosome	ENST00000355883
C14orf180	-6.17435862	-1.84514241	-2.78176535	Autosome	Autosome	ENST00000557649
C14orf182	-6.24192549	-2.37310912	-3.9216629	Autosome	Autosome	ENST00000399206
C14orf183	-6.16463773	-2.0882234	-4.95237464	Autosome	Autosome	ENST00000305273
C14orf2	-5.48245119	-0.01374095	-0.95536311	Autosome	Autosome	ENST00000414262
C14orf23	-5.91473906	-0.14770477	-1.09667011	Autosome	Autosome	ENST00000399387
C14orf28	-6.12393411	-1.99713201	-2.84223029	Autosome	Autosome	ENST00000325192
C14orf37	-5.6917509	-1.43223685	-2.00989698	Autosome	Autosome	ENST00000267485
C14orf39	-5.85495586	-1.6461796	-2.22495971	Autosome	Autosome	ENST00000321731
C14orf79	-6.19770978	-2.20656154	-3.74062993	Autosome	Autosome	ENST00000547315
C14orf80	-6.10677342	-1.9094398	-2.8922996	Autosome	Autosome	ENST00000392522
C14orf93	-3.27752036	-0.95103594	-1.60177945	Autosome	Autosome	ENST00000299088
C15orf26	-5.53119259	-0.62339645	-1.49707783	Autosome	Autosome	ENST00000286732
C15orf27	-6.11244314	-1.98330276	-2.84097697	Autosome	Autosome	ENST00000388942
C15orf32	-6.16840893	-1.81865456	-2.60856471	Autosome	Autosome	ENST00000333334
C15orf38	-6.0472348	-1.32029013	-1.93224869	Autosome	Autosome	ENST00000357484
C15orf38-AP3S2	-5.8795485	-1.49062554	-2.06527994	Autosome	Autosome	ENST00000398333
C15orf39	-4.24731669	-1.21281357	-1.77876023	Autosome	Autosome	ENST00000360639
C15orf40	-6.17755574	-1.82852197	-3.06941118	Autosome	Autosome	ENST00000451195
C15orf41	-6.21314946	-2.33925726	-3.51932482	Autosome	Autosome	ENST00000566621
C15orf43	-6.20971903	-2.29396624	-3.75886899	Autosome	Autosome	ENST00000340827
C15orf48	-6.23103206	-2.5159032	-4.46486217	Autosome	Autosome	ENST00000344300
C15orf52	-6.12483062	-2.1527525	-3.20184417	Autosome	Autosome	ENST00000559313
C15orf54	-6.07777039	-0.24702825	-1.13415027	Autosome	Autosome	ENST00000318578
C15orf56	-6.07194423	-0.23122803	-1.14492423	Autosome	Autosome	ENST00000319503
C15orf57	-5.2361463	-0.28962753	-1.31276205	Autosome	Autosome	ENST00000558750
C15orf59	-1.49258172	-0.08835138	-0.70270215	Autosome	Autosome	ENST00000569673
C15orf60	-6.18387425	-2.14070186	-3.32744677	Autosome	Autosome	ENST00000331090
C15orf65	-5.90117135	-0.15234962	-1.08916079	Autosome	Autosome	ENST00000569691
C16orf11	-6.20539101	-2.15690847	-3.72165148	Autosome	Autosome	ENST00000409413
C16orf13	-6.15250538	-1.57121357	-2.27118777	Autosome	Autosome	ENST00000397666
C16orf45	-2.35259546	-0.0056013	-0.81290529	Autosome	Autosome	ENST00000300006
C16orf46	-6.0019648	-1.35689731	-1.94680234	Autosome	Autosome	ENST00000299578
C16orf47	-5.81299239	-0.11188154	-1.0468502	Autosome	Autosome	ENST00000358463
C16orf52	-3.05679372	-0.00176136	-0.86754057	Autosome	Autosome	ENST00000542527
C16orf58	-6.0972493	-2.17146787	-3.65642027	Autosome	Autosome	ENST00000327237
C16orf59	-5.59966142	-1.23737257	-1.84023172	Autosome	Autosome	ENST00000361837
C16orf62	-5.58646798	-1.70403108	-2.26845258	Autosome	Autosome	ENST00000438132
C16orf70	-1.54640944	-0.49763126	-1.06254132	Autosome	Autosome	ENST00000219139
C16orf71	-6.07437755	-2.11444688	-3.69566578	Autosome	Autosome	ENST00000299320
C16orf74	-6.12423066	-0.29674052	-1.29044548	Autosome	Autosome	ENST00000284245
C16orf78	-6.04484568	-1.7625123	-2.40696257	Autosome	Autosome	ENST00000299191
C16orf80	-6.10668223	-1.83745601	-2.65644545	Autosome	Autosome	ENST00000262498
C16orf86	-5.93651681	-0.80689596	-1.61336059	Autosome	Autosome	ENST00000403458
C16orf87	-2.29621587	-0.22755974	-1.19904256	Autosome	Autosome	ENST00000285697
C16orf89	-6.1953201	-2.28098711	-3.59107183	Autosome	Autosome	ENST00000315997
C16orf90	-6.21232541	-2.20261552	-3.34732093	Autosome	Autosome	ENST00000437192
C16orf91	-6.15928704	-2.08883452	-3.24365726	Autosome	Autosome	ENST00000310355
C16orf92	-6.21566089	-2.03310197	-3.64464758	Autosome	Autosome	ENST00000300575
C16orf93	-6.06425721	-1.80452399	-2.51272763	Autosome	Autosome	ENST00000543610
C16orf98	-6.21083966	-0.37805082	-1.59276259	Autosome	Autosome	ENST00000561916
C17orf103	-5.87923524	-0.12714057	-1.05796474	Autosome	Autosome	ENST00000399011
C17orf104	-1.10201867	-0.07567902	-0.50257774	Autosome	Autosome	ENST00000409122
C17orf105	-6.22162553	-2.42538991	-4.07094342	Autosome	Autosome	ENST00000449302
C17orf107	-5.77282384	-0.09182621	-1.03194402	Autosome	Autosome	ENST00000381365
C17orf47	-6.1359369	-2.21329456	-3.62656857	Autosome	Autosome	ENST00000321691
C17orf49	-2.94891918	-0.00631024	-0.819255	Autosome	Autosome	ENST00000546495
C17orf53	-6.06640419	-1.96915652	-2.92600752	Autosome	Autosome	ENST00000319977
C17orf58	-6.01479434	-0.19078712	-1.13745723	Autosome	Autosome	ENST00000449250
C17orf59	-4.69099093	-0.00560574	-0.87644959	Autosome	Autosome	ENST00000389017
C17orf62	-6.1621141	-1.88822098	-3.25055179	Autosome	Autosome	ENST00000437807
C17orf64	-6.19101904	-2.26403856	-3.84985427	Autosome	Autosome	ENST00000269127
C17orf66	-6.06763795	-2.24209148	-3.33271642	Autosome	Autosome	ENST00000311880
C17orf67	-6.20449117	-2.15026742	-3.91132601	Autosome	Autosome	ENST00000397861
C17orf70	-1.79472549	-0.7620338	-1.30657932	Autosome	Autosome	ENST00000327787
C17orf74	-5.97618945	-1.67356732	-2.25915147	Autosome	Autosome	ENST00000333870
C17orf75	-2.78693972	-0.96541691	-1.57939807	Autosome	Autosome	ENST00000577809
C17orf78	-6.18632517	-2.23306307	-3.88049009	Autosome	Autosome	ENST00000300618
C17orf80	-6.04405277	-2.03056586	-2.77682666	Autosome	Autosome	ENST00000359042
C17orf85	-1.67256571	-0.8302165	-1.26723015	Autosome	Autosome	ENST00000389005
C17orf89	-6.10771851	-0.25506639	-1.19770886	Autosome	Autosome	ENST00000431388
C17orf98	-2.49491544	-0.00797917	-0.79155221	Autosome	Autosome	ENST00000398575
C18orf21	-6.22347863	-2.34003799	-3.63862506	Autosome	Autosome	ENST00000592875
C18orf25	-1.26081134	-0.08929069	-0.62147808	Autosome	Autosome	ENST00000282059
C18orf32	-5.96170728	-0.1778977	-1.06503592	Autosome	Autosome	ENST00000318240
C18orf42	-6.16779504	-0.32679488	-1.33019763	Autosome	Autosome	ENST00000434239
C18orf54	-6.2233488	-2.37983332	-3.75733979	Autosome	Autosome	ENST00000300091
C18orf8	-1.32686182	-0.39698843	-0.88393575	Autosome	Autosome	ENST00000269221
C19orf10	-6.02762328	-1.41052084	-1.98197091	Autosome	Autosome	ENST00000262947
C19orf12	-5.5993139	-0.04035285	-0.99302402	Autosome	Autosome	ENST00000392278
C19orf18	-6.15904069	-2.03184812	-4.10064612	Autosome	Autosome	ENST00000314391
C19orf24	-6.21268843	-2.1072722	-3.76873989	Autosome	Autosome	ENST00000409293
C19orf26	-5.66617664	-0.6795413	-1.53190967	Autosome	Autosome	ENST00000590083
C19orf33	-5.75000073	-0.08766588	-1.01968828	Autosome	Autosome	ENST00000301246
C19orf35	-6.13271573	-1.30349907	-2.21515131	Autosome	Autosome	ENST00000342063
C19orf38	-2.32425457	-0.00610134	-0.83707955	Autosome	Autosome	ENST00000397820
C19orf40	-6.23927722	-2.42246624	-3.76973643	Autosome	Autosome	ENST00000588258
C19orf43	-5.46152354	-0.0080852	-0.93402213	Autosome	Autosome	ENST00000242784
C19orf44	-6.08240763	-2.10099187	-2.98498613	Autosome	Autosome	ENST00000221671
C19orf45	-6.21101728	-2.27809479	-3.87322349	Autosome	Autosome	ENST00000361664
C19orf47	-1.90214431	-0.3160023	-1.11787124	Autosome	Autosome	ENST00000582783
C19orf52	-6.11757561	-1.4670624	-2.44536283	Autosome	Autosome	ENST00000270502
C19orf53	-5.82998005	-0.11649734	-1.03071542	Autosome	Autosome	ENST00000588234
C19orf54	-6.12995773	-2.13779618	-3.38482358	Autosome	Autosome	ENST00000378313
C19orf55	-6.1028139	-2.14117512	-3.39682484	Autosome	Autosome	ENST00000544099
C19orf57	-6.15301005	-2.17961707	-3.39970785	Autosome	Autosome	ENST00000346736
C19orf59	-6.09431179	-1.8676033	-2.78663432	Autosome	Autosome	ENST00000333598
C19orf66	-5.86040269	-1.21042514	-1.8186033	Autosome	Autosome	ENST00000253110
C19orf68	-1.67140611	-0.08060135	-0.77092753	Autosome	Autosome	ENST00000328759
C19orf70	-6.12669756	-1.76226605	-3.3520155	Autosome	Autosome	ENST00000309324
C19orf73	-6.20224158	-0.32886801	-1.31928003	Autosome	Autosome	ENST00000408991
C19orf80	-6.08928753	-2.23630857	-3.1331735	Autosome	Autosome	ENST00000252453
C19orf84	-6.1999451	-0.37018109	-1.40337835	Autosome	Autosome	ENST00000574814
C1D	-6.08266647	-1.09851938	-1.9558035	Autosome	Autosome	ENST00000355848
C1GALT1	-3.06234404	-0.14898948	-1.20168323	Autosome	Autosome	ENST00000436587
C1GALT1C1	-3.02402251	-0.00338118	-0.73858018	non-par X	X (Other non-PAR)	ENST00000304661
C1orf100	-6.20491537	-2.33437593	-3.35227003	Autosome	Autosome	ENST00000308105
C1orf101	-6.09486005	-2.1116286	-2.99573486	Autosome	Autosome	ENST00000366534
C1orf106	-1.93525393	-0.78039852	-1.35836039	Autosome	Autosome	ENST00000413687
C1orf109	-6.09526097	-2.1507635	-3.5734175	Autosome	Autosome	ENST00000358011
C1orf110	-6.22426952	-2.44259408	-4.27515256	Autosome	Autosome	ENST00000367910
C1orf111	-6.15292989	-2.28906824	-4.26158263	Autosome	Autosome	ENST00000367935
C1orf112	-6.09641394	-2.19226959	-3.61034923	Autosome	Autosome	ENST00000286031
C1orf115	-6.17826787	-0.98781968	-1.89748586	Autosome	Autosome	ENST00000294889
C1orf116	-1.92520993	-0.77587564	-1.35386456	Autosome	Autosome	ENST00000359470
C1orf122	-6.16871826	-1.02276794	-2.60560835	Autosome	Autosome	ENST00000373042
C1orf123	-6.08068048	-1.55213104	-2.27524058	Autosome	Autosome	ENST00000294360
C1orf127	-5.63306262	-1.48778657	-2.06608272	Autosome	Autosome	ENST00000377004
C1orf131	-6.04588203	-1.56585116	-2.15862878	Autosome	Autosome	ENST00000366649
C1orf134	-6.222204	-0.3888789	-1.75596263	Autosome	Autosome	ENST00000375605
C1orf141	-3.24706995	-0.00437075	-0.84299985	Autosome	Autosome	ENST00000371007
C1orf145	-6.23318151	-1.92405048	-4.55346429	Autosome	Autosome	ENST00000295012
C1orf146	-6.05541082	-1.63200457	-2.39166831	Autosome	Autosome	ENST00000370375
C1orf147	-6.20041951	-1.18279009	-2.48483316	Autosome	Autosome	ENST00000367119
C1orf158	-6.22378426	-2.23241522	-4.10220994	Autosome	Autosome	ENST00000288048
C1orf159	-5.99503494	-1.22970133	-1.86349958	Autosome	Autosome	ENST00000421241
C1orf162	-6.18498702	-2.02407649	-4.14870119	Autosome	Autosome	ENST00000343534
C1orf168	-6.07367066	-2.44293988	-3.70858194	Autosome	Autosome	ENST00000343433
C1orf172	-1.89012767	-0.55292459	-1.23152281	Autosome	Autosome	ENST00000320567
C1orf173	-6.0026882	-2.0199827	-2.95691638	Autosome	Autosome	ENST00000326665
C1orf174	-6.03673511	-1.5624442	-2.14903185	Autosome	Autosome	ENST00000361605
C1orf177	-6.05526636	-2.24090757	-3.4681104	Autosome	Autosome	ENST00000371273
C1orf186	-6.1951128	-2.09788045	-3.91743058	Autosome	Autosome	ENST00000331555
C1orf189	-6.18309817	-2.1759003	-3.49600461	Autosome	Autosome	ENST00000368525
C1orf192	-6.16620805	-2.06973671	-4.29639012	Autosome	Autosome	ENST00000367974
C1orf194	-6.21085023	-2.3309375	-4.08246042	Autosome	Autosome	ENST00000369949
C1orf198	-6.01585812	-1.50890659	-2.0971532	Autosome	Autosome	ENST00000366663
C1orf200	-6.04871768	-0.23782744	-1.18790967	Autosome	Autosome	ENST00000377320
C1orf204	-6.15252816	-2.14226173	-3.77665673	Autosome	Autosome	ENST00000368102
C1orf21	-4.56622839	-0.00707194	-0.88001261	Autosome	Autosome	ENST00000235307
C1orf210	-6.25719018	-2.44257922	-3.86587554	Autosome	Autosome	ENST00000523677
C1orf213	-6.05551826	-0.2372243	-1.19317428	Autosome	Autosome	ENST00000335648
C1orf216	-6.16202977	-2.17463435	-3.92495836	Autosome	Autosome	ENST00000270815
C1orf226	-1.89022392	-0.03467422	-0.74625462	Autosome	Autosome	ENST00000426197
C1orf234	-6.01734392	-0.21705686	-1.17139139	Autosome	Autosome	ENST00000566855
C1orf27	-5.84291588	-1.46018915	-2.03403455	Autosome	Autosome	ENST00000287859
C1orf35	-6.05479948	-1.446392	-2.03331182	Autosome	Autosome	ENST00000272139
C1orf43	-5.01048531	-1.01654487	-1.67512794	Autosome	Autosome	ENST00000368521
C1orf50	-6.21807551	-2.28708411	-3.84943697	Autosome	Autosome	ENST00000372525
C1orf51	-1.4601058	-0.09568118	-0.75340952	Autosome	Autosome	ENST00000290363
C1orf52	-6.00527436	-0.56365674	-1.49419925	Autosome	Autosome	ENST00000471115
C1orf54	-5.51026272	-0.33879014	-1.34322694	Autosome	Autosome	ENST00000369102
C1orf56	-6.05810101	-1.3538699	-1.96286526	Autosome	Autosome	ENST00000368926
C1orf61	-6.21258556	-2.18515552	-5.10356562	Autosome	Autosome	ENST00000368243
C1orf63	-6.0678904	-2.0172759	-3.53170813	Autosome	Autosome	ENST00000243189
C1orf64	-6.16382066	-0.28764785	-1.21953903	Autosome	Autosome	ENST00000329454
C1orf65	-6.15445086	-2.1440926	-3.1183868	Autosome	Autosome	ENST00000366875
C1orf68	-6.14955481	-1.8543317	-3.13005239	Autosome	Autosome	ENST00000368775
C1orf74	-3.41681738	-0.15264305	-1.22408959	Autosome	Autosome	ENST00000294811
C1orf85	-6.15976627	-2.16978499	-3.51037247	Autosome	Autosome	ENST00000362007
C1orf86	-5.11796932	-0.00411743	-0.91222612	Autosome	Autosome	ENST00000378546
C1orf87	-6.16133919	-2.25488072	-3.9603751	Autosome	Autosome	ENST00000371201
C1orf94	-5.96711886	-1.64803971	-2.41437632	Autosome	Autosome	ENST00000488417
C1orf95	-5.3417556	-0.00225518	-0.91734427	Autosome	Autosome	ENST00000366788
C1QA	-2.27168994	-0.23626929	-1.17243019	Autosome	Autosome	ENST00000374642
C1QB	-6.0252149	-1.01175617	-1.75873914	Autosome	Autosome	ENST00000314933
C1QBP	-5.01176995	-0.47597413	-1.42700482	Autosome	Autosome	ENST00000225698
C1QC	-6.08213518	-1.54588893	-2.44755511	Autosome	Autosome	ENST00000374639
C1QL1	-6.10668718	-1.16511912	-2.04895606	Autosome	Autosome	ENST00000253407
C1QL2	-5.19147585	-0.0038203	-0.92069518	Autosome	Autosome	ENST00000272520
C1QL3	-5.149577	-0.00507623	-0.90807721	Autosome	Autosome	ENST00000298943
C1QL4	-5.55832195	-0.00189346	-0.9331688	Autosome	Autosome	ENST00000334221
C1QTNF1	-6.10917395	-1.85863842	-3.22727336	Autosome	Autosome	ENST00000339142
C1QTNF2	-6.18648351	-2.16636318	-3.352175	Autosome	Autosome	ENST00000393975
C1QTNF3	-6.11855208	-1.9632835	-3.17540575	Autosome	Autosome	ENST00000382065
C1QTNF4	-5.86012214	-0.49050051	-1.44181819	Autosome	Autosome	ENST00000302514
C1QTNF5	-5.22944498	-0.0019675	-0.91479652	Autosome	Autosome	ENST00000445041
C1QTNF6	-5.66307604	-0.39289465	-1.37273493	Autosome	Autosome	ENST00000337843
C1QTNF7	-6.10018506	-1.53372782	-2.35922114	Autosome	Autosome	ENST00000295297
C1QTNF8	-6.14949917	-2.04761625	-3.355577	Autosome	Autosome	ENST00000328449
C1QTNF9	-6.05888349	-1.76279089	-2.47589805	Autosome	Autosome	ENST00000382071
C1QTNF9B	-6.19721145	-2.23728266	-3.63635691	Autosome	Autosome	ENST00000382137
C1R	-1.24068836	-0.09121051	-0.54704519	Autosome	Autosome	ENST00000542285
C1RL	-5.63122213	-1.04811988	-1.71255874	Autosome	Autosome	ENST00000266542
C1S	-2.27861707	-1.15667062	-1.60023084	Autosome	Autosome	ENST00000406697
C2	-3.12579163	-1.25447865	-1.80372116	Autosome	Autosome	ENST00000299367
C20orf112	-1.4119113	-0.09848196	-0.73288108	Autosome	Autosome	ENST00000359676
C20ORF135	-5.93271339	-0.16627752	-1.1421359	Autosome	Autosome	ENST00000601296
C20orf141	-6.19861568	-1.47545497	-2.82075628	Autosome	Autosome	ENST00000380589
C20orf166	-6.20478262	-1.94875871	-4.18677286	Autosome	Autosome	ENST00000370527
C20orf173	-6.06370456	-1.43878696	-2.05764075	Autosome	Autosome	ENST00000444723
C20orf194	-1.96708916	-1.36366915	-1.61860241	Autosome	Autosome	ENST00000252032
C20orf195	-6.10413579	-1.81498391	-2.6346987	Autosome	Autosome	ENST00000370098
C20orf196	-6.07283711	-0.61904791	-1.53138109	Autosome	Autosome	ENST00000303142
C20orf197	-6.16655477	-0.31911902	-1.31512806	Autosome	Autosome	ENST00000313426
C20orf24	-1.63152704	-0.07245665	-0.77635619	Autosome	Autosome	ENST00000342422
C20orf26	-6.01088887	-2.07218722	-3.22506895	Autosome	Autosome	ENST00000245957
[truncated: 15,998 more rows]
